# Supplementary material for: Dissecting a Hidden Gene Duplication: The Arabidopsis thaliana SEC10 Locus
Source: PLoS One. 2014 Apr 11;9(4):e94077. doi: 10.1371/journal.pone.0094077 (PMC3984084; doi:10.1371/journal.pone.0094077)
Supplement: Data S1 — Alignment of SEC10a and SEC10b genes including their flanking sequences. Sequences of SEC10a and SEC10b genes from the revisited SEC10 locus [EMBL: HG764169] were aligned using Clustal X2.1 [57]. Exon-intron borders were manually corrected. The file can be opened in Clustal W, BioEdit, Jalview or similar software. (ALN) [file pone.0094077.s008.aln]

CLUSTAL

CDS_SEC10a/216-2693 ------------------------------------------------------------
SEC10a/1-6539       CCATAACACAAAAGCTAACTGTAAACACGAACACAAATATTTTTGCCTTAGAAAAAAATT
SEC10b/1-6657       CCATAACACAAA-GCTAACTGTAAACACGCACACAAG-ATTTTTGCCTTAGGAAAATA--
CDS_SEC10b/517-3006 ------------------------------------------------------------

CDS_SEC10a/216-2693 ------------------------------------------------------------
SEC10a/1-6539       AACAAATTAACAGTTGATCAAATTCGTTAACCGGCCGGTTTAGGAAAAAAAAAC------
SEC10b/1-6657       ACTAATTTAACAGTTGATCAAAATCGTTAACCGGCCGGTTTAGGAAAGAAAAACAAAAAG
CDS_SEC10b/517-3006 ------------------------------------------------------------

CDS_SEC10a/216-2693 ------------------------------------------------------------
SEC10a/1-6539       ----TCGTATAAAATAAAATTAACAGCTCATCAGGAGGGAGCTCATAGTTGTGAAAAGTC
SEC10b/1-6657       AAACTCGTAGAAAATAAAATTAACAGCTCATCAGGAGTGAGCTCGTACTTGTGAAAAGTA
CDS_SEC10b/517-3006 ------------------------------------------------------------

CDS_SEC10a/216-2693 ------------------------------------------------------------
SEC10a/1-6539       CGCCATTGAAGACCGTCTCTCTTTTCTCCGTCTTTTTCTCCCTGCAGTTACCGGATTCCT
SEC10b/1-6657       ATCC--------CCAACTCTCTTTTCTCTGTCTTTCTCTCCCTGCAGTTACCGGATTCCT
CDS_SEC10b/517-3006 ------------------------------------------------------------

CDS_SEC10a/216-2693 ------------------------------------------------------------
SEC10a/1-6539       CC-----GGCTAGATCTCTCCGTTCATCGCCGGTAAGTTGCTCCATATTACATTTTTCCT
SEC10b/1-6657       CCACTCCGGCTAGATCTCCCCGTTCACCGCCGGTAAGTTGCTCCATATTACTTTTTTCCT
CDS_SEC10b/517-3006 ------------------------------------------------------------

CDS_SEC10a/216-2693 ------------------------------------------------------------
SEC10a/1-6539       TTCCCGTGTGCGCGATTGGTCATCTATAGGTTCTAAATTTTGTTGCATTCGGCGGAGTAA
SEC10b/1-6657       TTCCCGTGTGCGCGATTGGTCATCTTTAGGCTCTAAATTTTGTTGCATTCGGCGGAGTAA
CDS_SEC10b/517-3006 ------------------------------------------------------------

CDS_SEC10a/216-2693 ------------------------------------------------------------
SEC10a/1-6539       ACAGCGATTACCGGTGATGACTTAACTTAGAAGATTTACGCTAGTGTA-----------G
SEC10b/1-6657       ACAGCGATTACCGGTGATGACTTAACTTAGAAGATTTACACTAGTGTAATTTTGATTTAG
CDS_SEC10b/517-3006 ------------------------------------------------------------

CDS_SEC10a/216-2693 ------------------------------------------------------------
SEC10a/1-6539       TATCATTGAAGAATCCAGAATCATACGCATCTCTTTCTGCTATTTATTGAATGTTTCATA
SEC10b/1-6657       TATCATTGAAGAATCCAGAATCATAAGCATCTCTTTCTGCTATTTATTGAATGTTTCATA
CDS_SEC10b/517-3006 ------------------------------------------------------------

CDS_SEC10a/216-2693 ----------------------------------------------------ATGACAGA
SEC10a/1-6539       TATGATCTGTCAGACTTGATTCTTCAATTCTTTGAATTTTCCATTTTATCAGATGACAGA
SEC10b/1-6657       TATGATCTGTCAGACTTGATTCTTCAATTCTTTGAATTTCCCATTTCATCAGATGACAGA
CDS_SEC10b/517-3006 ----------------------------------------------------ATGACAGA

CDS_SEC10a/216-2693 AGGAATCAGAGCAAGAGGACCCAGATCATCCTCTGTTAACTCTGTTCCTCTGATTCTTGA
SEC10a/1-6539       AGGAATCAGAGCAAGAGGACCCAGATCATCCTCTGTTAACTCTGTTCCTCTGATTCTTGA
SEC10b/1-6657       ACGAATCAGAGCAAGAGGACCCAGATCATCCTCTGTTAACTCTGTTCCTCTGATTCTTGA
CDS_SEC10b/517-3006 ACGAATCAGAGCAAGAGGACCCAGATCATCCTCTGTTAACTCTGTTCCTCTGATTCTTGA

CDS_SEC10a/216-2693 CATTGAAGACTTTAAG--------------------------------------------
SEC10a/1-6539       CATTGAAGACTTTAAGGTGAGGTTTTCAGTTGCTTATGTTTTTTCACTTTTGAATCATAA
SEC10b/1-6657       CATTGAAGACTTCAAGGTAAGGTTTTCAGTTGCTTATGTTTTCTCACTTTTGAATCATAA
CDS_SEC10b/517-3006 CATTGAAGACTTCAAG--------------------------------------------

CDS_SEC10a/216-2693 ----------------------------------GGTGATTTTTCATTTGATGCATTATT
SEC10a/1-6539       GGGATATTGATTTTTTTTTTTTTGTCACTGACAGGGTGATTTTTCATTTGATGCATTATT
SEC10b/1-6657       GGGATATTGATTTTTTTTTTTTTGTCACTGACAGGGTGATTTTTCATTTGATGCATTATT
CDS_SEC10b/517-3006 ----------------------------------GGTGATTTTTCATTTGATGCATTATT

CDS_SEC10a/216-2693 TGGGAACCTGGTAAACGACCTCTTGCCGTCTTTCCTAGACGAAGAAGCAGATTCTGGGGA
SEC10a/1-6539       TGGGAACCTGGTAAACGACCTCTTGCCGTCTTTCCTAGACGAAGAAGCAGATTCTGGGGA
SEC10b/1-6657       TGGGAACCTGGTAAACGACCTCTTGCCGTCTTTCCTAGACGAAGAAGCAGATTCTGGGGA
CDS_SEC10b/517-3006 TGGGAACCTGGTAAACGACCTCTTGCCGTCTTTCCTAGACGAAGAAGCAGATTCTGGGGA

CDS_SEC10a/216-2693 TGGCCATGGCAACATTGCTGGAGTTGATGGTTTGACAAATGGGCATTTACGTGGACAGTC
SEC10a/1-6539       TGGCCATGGCAACATTGCTGGAGTTGATGGTTTGACAAATGGGCATTTACGTGGACAGTC
SEC10b/1-6657       TGGCCATGGCAACATTGCTGGAGTTGATGGTTTGACAAATGGGCATTTACGTGGACAGTC
CDS_SEC10b/517-3006 TGGCCATGGCAACATTGCTGGAGTTGATGGTTTGACAAATGGGCATTTACGTGGACAGTC

CDS_SEC10a/216-2693 TGCTCCTTTGTCCTCTGCTCCTTTTTTTCCTGAAGTAGATGGTCTTTTGTCTCTGTTCAA
SEC10a/1-6539       TGCTCCTTTGTCCTCTGCTCCTTTTTTTCCTGAAGTAGATGGTCTTTTGTCTCTGTTCAA
SEC10b/1-6657       TGCTCCTTTGTCCTCTGCTCCTTTTTTTCCTGAAGTAGATGGTCTTTTGTCTCTGTTCAA
CDS_SEC10b/517-3006 TGCTCCTTTGTCCTCTGCTCCTTTTTTTCCTGAAGTAGATGGTCTTTTGTCTCTGTTCAA

CDS_SEC10a/216-2693 AGATGCTTGCAAGGAGTTAGTTGATCTTCGGAAGCAG-----------------------
SEC10a/1-6539       AGATGCTTGCAAGGAGTTAGTTGATCTTCGGAAGCAGGTGAGTGTCTTGCGTCTACATCG
SEC10b/1-6657       AGATGCTTGCAAGGAGTTAGTTGATCTTCGGAAGCAGGTGAGTGTCTTGCGTCTACATCG
CDS_SEC10b/517-3006 AGATGCTTGCAAGGAGTTAGTTGATCTTCGGAAGCAG-----------------------

CDS_SEC10a/216-2693 ------------------------------------------------------------
SEC10a/1-6539       ATGACTAGCCCTTGTTTTATCTTTTCATCGTTCCGATATCTGAGGTTTTTGTTAATTATT
SEC10b/1-6657       ATGACTAGCCCTTGTTTTATCTTTTCATCGTTCCGATATCTGAGGTTTTTGTTAATTATT
CDS_SEC10b/517-3006 ------------------------------------------------------------

CDS_SEC10a/216-2693 -------GTTGATGGAAGGCTCAATACACTAAAGAAGGAAGTTTCAACCCAAGATTCTAA
SEC10a/1-6539       TTGGAAGGTTGATGGAAGGCTCAATACACTAAAGAAGGAAGTTTCAACCCAAGATTCTAA
SEC10b/1-6657       TTGGAAGGTTGATGGAAGGCTCAATACACTAAAGAAGGAAGTTTCAACCCAAGATTCTAA
CDS_SEC10b/517-3006 -------GTTGATGGAAGGCTCAATACACTAAAGAAGGAAGTTTCAACCCAAGATTCTAA

CDS_SEC10a/216-2693 ACACCGGAAGACACTGACTGAG--------------------------------------
SEC10a/1-6539       ACACCGGAAGACACTGACTGAGGTTGGCAGACTAATACTATTAGTTTGATTAAATTCCTT
SEC10b/1-6657       ACACCGGAAGACACTGACTGAGGTTGGCAGACTAATACTATTAGTTTGATTAAATTCCTT
CDS_SEC10b/517-3006 ACACCGGAAGACACTGACTGAG--------------------------------------

CDS_SEC10a/216-2693 ------------------------------------------------------------
SEC10a/1-6539       GGGTACATGGATCACTACCTGATGAATAACTGACACCCCGATCATTTCTTCAAATGGTAA
SEC10b/1-6657       GGGTACATGGATCACTACCTGATGAATAACTGACACCCCGATCATTTCTTCAAATGGTAA
CDS_SEC10b/517-3006 ------------------------------------------------------------

CDS_SEC10a/216-2693 -----------------ATAGAGAAGGGTGTGGACGGTCTGTTTGAGAGCTTTGCAAGGT
SEC10a/1-6539       TTGAATTCTCTTTCTAGATAGAGAAGGGTGTGGACGGTCTGTTTGAGAGCTTTGCAAGGT
SEC10b/1-6657       TTGAATTCTCTTTCTAGATAGAGAAGGGTGTGGACGGTCTGTTTGAGAGCTTTGCAAGGT
CDS_SEC10b/517-3006 -----------------ATAGAGAAGGGTGTGGACGGTCTGTTTGAGAGCTTTGCAAGGT

CDS_SEC10a/216-2693 TGGACGGTCGTATTTCAAGTGTTGGACAGACCGCTGCAAAAATAGGAGATCATTTGCAG-
SEC10a/1-6539       TGGACGGTCGTATTTCAAGTGTTGGACAGACCGCTGCAAAAATAGGAGATCATTTGCAGG
SEC10b/1-6657       TGGACGGTCGTATTTCAAGTGTTGGACAGACCGCTGCAAAAATAGGAGATCATTTGCAGG
CDS_SEC10b/517-3006 TGGACGGTCGTATTTCAAGTGTTGGACAGACCGCTGCAAAAATAGGAGATCATTTGCAG-

CDS_SEC10a/216-2693 ------------------------------------------------------------
SEC10a/1-6539       TAAAATTTACCTTGCTTATAACCAACTATCTGGTGGTCTATCCAATATTAACCCATGCTT
SEC10b/1-6657       TAAAATTTACCTTGCTTATAACCAACTATCTGGTGGTCTATCCAATATTAACCCATGCTT
CDS_SEC10b/517-3006 ------------------------------------------------------------

CDS_SEC10a/216-2693 ----------AGTGCAGATGCTCAGCGGGAAACTGCTAGCCAGACGATAGATCTTATAAA
SEC10a/1-6539       CCTTTGTCAGAGTGCAGATGCTCAGCGGGAAACTGCTAGCCAGACGATAGATCTTATAAA
SEC10b/1-6657       CCTTTGTCAGAGTGCAGATGCTCAGCGGGAAACTGCTAGCCAGACGATAGATCTTATAAA
CDS_SEC10b/517-3006 ----------AGTGCAGATGCTCAGCGGGAAACTGCTAGCCAGACGATAGATCTTATAAA

CDS_SEC10a/216-2693 G-----------------------------------------------------------
SEC10a/1-6539       GGTAAGTGTGCATCTATGTTGCAAGGTTGGTCACATATTTAGTTAGATGAATGCTTAAAG
SEC10b/1-6657       GGTAAGTGTGCATCTATGTTGCAAGGTTGGTCACATATTTAGTTAGATGAATGCTTAAAG
CDS_SEC10b/517-3006 G-----------------------------------------------------------

CDS_SEC10a/216-2693 -----------------------TACCTAATGGAGTTCAACGGCAGCCCAGGGGATCTTA
SEC10a/1-6539       TAATCCTTGTTCAACAAATGCAGTACCTAATGGAGTTCAACGGCAGCCCAGGGGATCTTA
SEC10b/1-6657       TAATCCTTGTTCAACAAATGCAGTACCTAATGGAGTTCAACGGCAGCCCAGGGGATCTTA
CDS_SEC10b/517-3006 -----------------------TACCTAATGGAGTTCAACGGCAGCCCAGGGGATCTTA

CDS_SEC10a/216-2693 TGGAGCTTTCCGCTTTGTTTTCTGATGATAGCCGCGTAGCTGAGGCTGCTTCTATCGCTC
SEC10a/1-6539       TGGAGCTTTCCGCTTTGTTTTCTGATGATAGCCGCGTAGCTGAGGCTGCTTCTATCGCTC
SEC10b/1-6657       TGGAGCTTTCCGCTTTGTTTTCTGATGATAGCCGCGTAGCTGAGGCTGCTTCTATCGCTC
CDS_SEC10b/517-3006 TGGAGCTTTCCGCTTTGTTTTCTGATGATAGCCGCGTAGCTGAGGCTGCTTCTATCGCTC

CDS_SEC10a/216-2693 AGAAATTAC---------------------------------------------------
SEC10a/1-6539       AGAAATTACGTATGATGTGATAGCTTTATGTTACTTGAAATTTGTCTGGAGTGTTAGAAC
SEC10b/1-6657       AGAAATTACGTATGATGTGATAGCTTTATGTTACTTGAAATTTGTCTGGAGTGTTAGAAC
CDS_SEC10b/517-3006 AGAAATTAC---------------------------------------------------

CDS_SEC10a/216-2693 ------------------------------------------------------------
SEC10a/1-6539       AACTTTTTATCTATCATTTGTTAACAACTAAGAATTTAACTCTCCAACAACGA----AAC
SEC10b/1-6657       AACTTTTTATCTATCATTTGTTAACAACTAAGAATTTAACCCTCTTGCTTCCACGACAAT
CDS_SEC10b/517-3006 ------------------------------------------------------------

CDS_SEC10a/216-2693 ------------------------------------------------------------
SEC10a/1-6539       TTTACTAAAACCAAAAAGAAACAATGAAAATTTACAGTTAAATTAGGCTGCAATTGATTT
SEC10b/1-6657       GAAAGTTTACTATTAAAAAAACAATGAAAGTTTACAGTTAAGTTATGCTGCAATTTATTT
CDS_SEC10b/517-3006 ------------------------------------------------------------

CDS_SEC10a/216-2693 ------------------------GATCCTTTGCTGAGGAAGACATTGGAAGGCAAGGTG
SEC10a/1-6539       CCATGCTCTCCTTGTCGATATCAGGATCCTTTGCTGAGGAAGACATTGGAAGGCAAGGTG
SEC10b/1-6657       GCATGCTCTCCTTGTCAATATCAGGATCCTTTGCTGAGGAAGACATTGGAAGGCAAGGTG
CDS_SEC10b/517-3006 ------------------------GATCCTTTGCTGAGGAAGACATTGGAAGGCAAGGTG

CDS_SEC10a/216-2693 CGAGTGCAGCTGCAGGAAATGCTACCCCTGGCCGAGGACTGGAAGTTGCAGTTGCTAATC
SEC10a/1-6539       CGAGTGCAGCTGCAGGAAATGCTACCCCTGGCCGAGGACTGGAAGTTGCAGTTGCTAATC
SEC10b/1-6657       CGAGTACAGCTGCAGGAAATGCTACCCCTGGCCGAGGACTGGAAGTTGCAGTTGCTAATC
CDS_SEC10b/517-3006 CGAGTACAGCTGCAGGAAATGCTACCCCTGGCCGAGGACTGGAAGTTGCAGTTGCTAATC

CDS_SEC10a/216-2693 TTCAGGATTACTGTAATG------------------------------------------
SEC10a/1-6539       TTCAGGATTACTGTAATGGTAAACTAATTCGTTTATACTGTGTTTTCTGTATATTTACTG
SEC10b/1-6657       TTCAGGATTACTGTAATGGTAAACTAATTCGTTTATACTGTGTTTTCTGTATATTTACTG
CDS_SEC10b/517-3006 TTCAGGATTACTGTAATG------------------------------------------

CDS_SEC10a/216-2693 ---------------------------------------------------------AAT
SEC10a/1-6539       AAGAGGATTATTGTATGTTCAACTTTTTCTTTGTGACATTTGAGTATGATGCTGTAGAAT
SEC10b/1-6657       AATAGGATAATTGGATGTTCAACTTTTTCTTTGTGACATTTGAGTATGATGTTGTAGAAT
CDS_SEC10b/517-3006 ---------------------------------------------------------AAT

CDS_SEC10a/216-2693 TGGAGAACAGGCTTTTATCTCGTTTTGATGCTGCATCACAGCGGAGAGATTTATCAACCA
SEC10a/1-6539       TGGAGAACAGGCTTTTATCTCGTTTTGATGCTGCATCACAGCGGAGAGATTTATCAACCA
SEC10b/1-6657       TGGAGAACAGGCTTTTATCTCGCTTTGATGCTGCATCACAGCGGAGAGATTTATCAACCA
CDS_SEC10b/517-3006 TGGAGAACAGGCTTTTATCTCGCTTTGATGCTGCATCACAGCGGAGAGATTTATCAACCA

CDS_SEC10a/216-2693 TGTCAGAATGCGCTAAGATTTTGTCACAG-------------------------------
SEC10a/1-6539       TGTCAGAATGCGCTAAGATTTTGTCACAGGTGAATGCTTTATTCTGCAGCATGCCC----
SEC10b/1-6657       TGTCAGAATGCGCTAAGATTTTGTCACAGGTGAATGCTTTATTCTGCAGCATGCCAGCAT
CDS_SEC10b/517-3006 TGTCAGAATGCGCTAAGATTTTGTCACAG-------------------------------

CDS_SEC10a/216-2693 ------------------------------------------------------------
SEC10a/1-6539       ----CTTTACAATTCAGTAGGAAAACCTGTTCTTTTATCTAAGATCC-GAGCGAAGGCCT
SEC10b/1-6657       GCCCCTTTACATTTCAGTAGGAAAACCTGTTCTTTTATCTAAGATTCTGAGTGATGGCCT
CDS_SEC10b/517-3006 ------------------------------------------------------------

CDS_SEC10a/216-2693 ------------------------------------------------------------
SEC10a/1-6539       TCCTTACGTATCGAGTGATTACATCCTGGTTAATTCTACATAAAGCTGTCACAGAAGGAA
SEC10b/1-6657       TCCTAACGTATCTAGTGGTTACATACTGGTTAATTCTACAGAGAGCTGTCACAGAAGGAA
CDS_SEC10b/517-3006 ------------------------------------------------------------

CDS_SEC10a/216-2693 ------------------------------------------------------------
SEC10a/1-6539       TGGATGTCTAGTTCTCCTCTTGTACATATGGTTCTTGATACTTAGTATTTTTTCTTCTTG
SEC10b/1-6657       TGGATGTCTAGTTCTCCTCTTGTACATATG-TTCTTGATACTTAGTATTTTTTCTTCTTG
CDS_SEC10b/517-3006 ------------------------------------------------------------

CDS_SEC10a/216-2693 --------TTTAACAGGGGTACAAGTGCTATGCAACATTATGTGGCTACACGTCCAATGT
SEC10a/1-6539       ATTTTCAGTTTAACAGGGGTACAAGTGCTATGCAACATTATGTGGCTACACGTCCAATGT
SEC10b/1-6657       ATTTCCAGTTTAACAGGGGTACGAGTGCTATGCAACATTATGTGGCTACACGTCCAATGT
CDS_SEC10b/517-3006 --------TTTAACAGGGGTACGAGTGCTATGCAACATTATGTGGCTACACGTCCAATGT

CDS_SEC10a/216-2693 TTATTGATGTGGAAGTCATGAATTCAGACATTAGGTTGGTTCTTGGTGACCATGGTTCTC
SEC10a/1-6539       TTATTGATGTGGAAGTCATGAATTCAGACATTAGGTTGGTTCTTGGTGACCATGGTTCTC
SEC10b/1-6657       TTATTGATGTGGAAGTCATGAATTCAGACATTAGGTTGGTTCTTGGTGACCATGGTTCTC
CDS_SEC10b/517-3006 TTATTGATGTGGAAGTCATGAATTCAGACATTAGGTTGGTTCTTGGTGACCATGGTTCTC

CDS_SEC10a/216-2693 AGCCTAGTCCTAGCAATGTTGCCCGTGGACTTTCTGCTTTATTCAAGGAAATTACAG---
SEC10a/1-6539       AGCCTAGTCCTAGCAATGTTGCCCGTGGACTTTCTGCTTTATTCAAGGAAATTACAGGTT
SEC10b/1-6657       AGCCTAGTCCTAGCAATGTTGCCCGTGGACTTTCTGCTTTATTCAAGGAAATTACAGGTT
CDS_SEC10b/517-3006 AGCCTAGTCCTAGCAATGTTGCCCGTGGACTTTCTGCTTTATTCAAGGAAATTACAG---

CDS_SEC10a/216-2693 ------------------------------------------------------------
SEC10a/1-6539       TGAAGGTCATTGATCTGGATGCAATACTTGAAACATGCTTCTATGCTGATTCATATATTT
SEC10b/1-6657       TGAAGATCATTGATTTGGATGCAATCATTGAATCATGCTTCTTTGCCGATTCATATCTTT
CDS_SEC10b/517-3006 ------------------------------------------------------------

CDS_SEC10a/216-2693 -------------------ACACCGTACGCAAAGAAGCAGCGACCATTACAGCTGTTTTC
SEC10a/1-6539       TGTTACTTCTTATGTGTAGACACCGTACGCAAAGAAGCAGCGACCATTACAGCTGTTTTC
SEC10b/1-6657       TGTTACTTCTTATGTGTAGACACTGTACGCAAAGAAGCAGCAACCATTACAGCTGTTTTC
CDS_SEC10b/517-3006 -------------------ACACTGTACGCAAAGAAGCAGCAACCATTACAGCTGTTTTC

CDS_SEC10a/216-2693 CCGACTCCAAATGAAGTTATGGCGATCTTAGTTCAG------------------------
SEC10a/1-6539       CCGACTCCAAATGAAGTTATGGCGATCTTAGTTCAGGTAACTGGCACCGATAATTTGGAC
SEC10b/1-6657       CCTACTCCAAATGAAGTTATGGCTATCTTAGTTCAGGTAACTGGCACCAATAATTTGGAC
CDS_SEC10b/517-3006 CCTACTCCAAATGAAGTTATGGCTATCTTAGTTCAG------------------------

CDS_SEC10a/216-2693 ------------------------------------------------------------
SEC10a/1-6539       ACTGTAGTGTTAACCCGGCATATGGATAAGCTATACCAACTCTTCGTGTATTTTACGCAG
SEC10b/1-6657       ACTGTAGTGTTAACCCAGCCCATGGATAAGCTATACCAACTCTTCGTGTATTTTACGCAG
CDS_SEC10b/517-3006 ------------------------------------------------------------

CDS_SEC10a/216-2693 AGAGTTCTGGAGCAGCGTGTCACAGGTATTCTAGACAAAATTTTGGCGAAGCCCTCTCTT
SEC10a/1-6539       AGAGTTCTGGAGCAGCGTGTCACAGGTATTCTAGACAAAATTTTGGCGAAGCCCTCTCTT
SEC10b/1-6657       AGAGTTCTGGAGCAGCGTGTCACAGGTATTTTAGACAAGATTTTGGCGAAGCCCTCTCTT
CDS_SEC10b/517-3006 AGAGTTCTGGAGCAGCGTGTCACAGGTATTTTAGACAAGATTTTGGCGAAGCCCTCTCTT

CDS_SEC10a/216-2693 ATGAGTCCACCACCTGTGCAAGAAGGCGGACTGTTACTA---------------------
SEC10a/1-6539       ATGAGTCCACCACCTGTGCAAGAAGGCGGACTGTTACTAGTGTGTAGATACCTCTTTATC
SEC10b/1-6657       ATGAGTCCACCACCTGTGCAAGAAGGCGGACTGTTACTAGTGTGTAGATACCTCTTTATC
CDS_SEC10b/517-3006 ATGAGTCCACCACCTGTGCAAGAAGGCGGACTGTTACTA---------------------

CDS_SEC10a/216-2693 ------------------------------------------------------------
SEC10a/1-6539       TCTTTCTTTTGCTATCTTCGTAGTAGGATTGGTATAAGAAAGTTAACTCTTAATTTTTGT
SEC10b/1-6657       TCTCTTTTGT-CTTTCTTCATAGTAGAATTGGTATAAGAAAGT-AATTCTTAATTTTTGT
CDS_SEC10b/517-3006 ------------------------------------------------------------

CDS_SEC10a/216-2693 ------TACCTTAGAATGTTAGCAGTTGCATATGAGAGAACACAAGAACTTGCTAAAGAC
SEC10a/1-6539       CTTTAGTACCTTAGAATGTTAGCAGTTGCATATGAGAGAACACAAGAACTTGCTAAAGAC
SEC10b/1-6657       CTTTAGTACCTTAGAATGTTAGCAGTTGCATATGAGAGAACACAAGAACTTGCTAAAGAC
CDS_SEC10b/517-3006 ------TACCTTAGAATGTTAGCAGTTGCATATGAGAGAACACAAGAACTTGCTAAAGAC

CDS_SEC10a/216-2693 CTCCGAGCTGTTGGATGTGGTGACCTGGATGTTGAAG-----------------------
SEC10a/1-6539       CTCCGAGCTGTTGGATGTGGTGACCTGGATGTTGAAGGTCGTTTTTTTTAAT--------
SEC10b/1-6657       CTCCGAGCTGTTGGATGTGGTGACCTGGATGTTGAAGGTCATTTTTTTCTCCTGATTCTG
CDS_SEC10b/517-3006 CTCCGAGCTGTTGGATGTGGTGACCTGGATGTTGAAG-----------------------

CDS_SEC10a/216-2693 ------------------------------------------------------------
SEC10a/1-6539       -GATAGAAGTTTTGTTTTGTCATGCAAACTTTCGTTGGTGCTGACAACTCTATATTTTGA
SEC10b/1-6657       AGTGATAGAAGTTTTGTTTTCATGCAAACTTTCGTTGGTGCTGACAACTCTTTGTTTTGA
CDS_SEC10b/517-3006 ------------------------------------------------------------

CDS_SEC10a/216-2693 --------ATTTGACAGAGTCCTTGTTTTCCTCGCACAAGGATGAATACCCTGAGCATGA
SEC10a/1-6539       CTGTGCAGATTTGACAGAGTCCTTGTTTTCCTCGCACAAGGATGAATACCCTGAGCATGA
SEC10b/1-6657       CTGTGCAGATTTGACAGAGTCCTTGTTTTCCTCGCACAAGGATGAATACCCTGAGCATGA
CDS_SEC10b/517-3006 --------ATTTGACAGAGTCCTTGTTTTCCTCGCACAAGGATGAATACCCTGAGCATGA

CDS_SEC10a/216-2693 GCGGGCCTCCTTAAAACAACTATATCAAGCAAAG--------------------------
SEC10a/1-6539       GCGGGCCTCCTTAAAACAACTATATCAAGCAAAGGTTTGATATGGTTATTTCAATTTTCT
SEC10b/1-6657       GCGGGCCTCCTTAAAACAACTATATCAAGCAAAGGTTTAATATGATTATTTCATTTTTCT
CDS_SEC10b/517-3006 GCGGGCCTCCTTAAAACAACTATATCAAGCAAAG--------------------------

CDS_SEC10a/216-2693 ------------------------------------------------------------
SEC10a/1-6539       GATTGAAATTAGTTGTTATGTTGTTCATTAATGTGAAGTGCTTAGATTTGAGGTTTTCTC
SEC10b/1-6657       CATTGAAGCTAGTTGTTATGTTGTTCATTAATGTGAAGTGA------ATGAGTTTTTCTC
CDS_SEC10b/517-3006 ------------------------------------------------------------

CDS_SEC10a/216-2693 -----ATGGAAGAATTGCGTGCTGAGAGTCAGCAAGTCTCAGAGTCATCTGGGACAATAG
SEC10a/1-6539       TACAGATGGAAGAATTGCGTGCTGAGAGTCAGCAAGTCTCAGAGTCATCTGGGACAATAG
SEC10b/1-6657       TACAGATGGAAGAACTGCGTGCTGAGAGTCAGCAAGTCTCAGAGTCATCTGGGACAATAG
CDS_SEC10b/517-3006 -----ATGGAAGAACTGCGTGCTGAGAGTCAGCAAGTCTCAGAGTCATCTGGGACAATAG

CDS_SEC10a/216-2693 GACGCTCTAAGGGTGCTTCAATATCATCATCTCTGCAGCAGATATCAGTCACCGTTGTCA
SEC10a/1-6539       GACGCTCTAAGGGTGCTTCAATATCATCATCTCTGCAGCAGATATCAGTCACCGTTGTCA
SEC10b/1-6657       GACGCTCTAAGGGTGCTTCAATATCATCATCTCTGCAGCAGATATCAGTCACCTTTGTGA
CDS_SEC10b/517-3006 GACGCTCTAAGGGTGCTTCAATATCATCATCTCTGCAGCAGATATCAGTCACCTTTGTGA

CDS_SEC10a/216-2693 CAGATTTTGTTCGATGGAATGAAGAAGCAATAACCAGATGCACATTGTTTTCATCTCAG-
SEC10a/1-6539       CAGATTTTGTTCGATGGAATGAAGAAGCAATAACCAGATGCACATTGTTTTCATCTCAGG
SEC10b/1-6657       CAGAGTTTGTTCGATGGAATGAAGAAGCAATAACCAGATGCACATTGTTTTCATCTCAGG
CDS_SEC10b/517-3006 CAGAGTTTGTTCGATGGAATGAAGAAGCAATAACCAGATGCACATTGTTTTCATCTCAG-

CDS_SEC10a/216-2693 ------------------------------------------------------------
SEC10a/1-6539       TTACTGAACTTAGCAATTTATGAGAAACTTTT-CCAAAATAAGTTAGTTGCTGTGAATTT
SEC10b/1-6657       TTACTGAACTTAGCAATTTATGAGAAACTTTTTCCAAAATAAGTTAGTTGTTGTGTATTT
CDS_SEC10b/517-3006 ------------------------------------------------------------

CDS_SEC10a/216-2693 ------------------------------------------------------------
SEC10a/1-6539       TGAGAAAAGATGTCGGAATAGGATATTGACAAAGAAATAATCTAAAATATTGATTTTGGC
SEC10b/1-6657       TGAGAATTGATGTCGGAATAGGATATTGACAAAGAAATGATCTACAATATTGAACTTGGC
CDS_SEC10b/517-3006 ------------------------------------------------------------

CDS_SEC10a/216-2693 ------------------------------------------------------------
SEC10a/1-6539       TGAATTATCTAACAGTAAGTAAACTTTAATATCTGGGATTGCATATCTGATATTTATAAT
SEC10b/1-6657       TGAATTATCTAACAGTAAGTAAACTATAATATCTGGGATTGTATATCTGATGTATATAAT
CDS_SEC10b/517-3006 ------------------------------------------------------------

CDS_SEC10a/216-2693 ---------------CCAGCCACACTTGCAGCCAATGTTAAAGCTATATTTACTTGCCTG
SEC10a/1-6539       TATTTTTTTGTGCAGCCAGCCACACTTGCAGCCAATGTTAAAGCTATATTTACTTGCCTG
SEC10b/1-6657       TATTTCTTTGTGCAGCCAGCCACACTTGCAGCCAATGTCAAAGCTATATTTACTTGCCTG
CDS_SEC10b/517-3006 ---------------CCAGCCACACTTGCAGCCAATGTCAAAGCTATATTTACTTGCCTG

CDS_SEC10a/216-2693 CTAGACCAG---------------------------------------------------
SEC10a/1-6539       CTAGACCAGGTATGCTGTTCATGAGATTCTAGAGTCATTCATATTAATAGAGCTGATGCA
SEC10b/1-6657       CTAGACCAGGTATGCTGTTCATGAGATTCTAGAGTCATTCATATTAATAGAGCTGATGCA
CDS_SEC10b/517-3006 CTAGACCAG---------------------------------------------------

CDS_SEC10a/216-2693 -----------------GTGAGCGTATACATAACTGAGGGACTTGAACGGGCAAGGGATA
SEC10a/1-6539       ATGATGAGTTCTTGCAGGTGAGCGTATACATAACTGAGGGACTTGAACGGGCAAGGGATA
SEC10b/1-6657       ATGATGAGTTCTTGCAGGTGAGCGTATACATAACTGAGGGACTTGAACGGGCAAGGGATA
CDS_SEC10b/517-3006 -----------------GTGAGCGTATACATAACTGAGGGACTTGAACGGGCAAGGGATA

CDS_SEC10a/216-2693 GCCTGTCTGAAGCTGCAGCATTGAGGGAGAGATTTGTTTTGGG------------CAGAA
SEC10a/1-6539       GCCTGTCTGAAGCTGCAGCATTGAGGGAGAGATTTGTTTTGGG------------CAGAA
SEC10b/1-6657       GCCTGTCTGAAGCTGCAGCATTGAGGGAGAGATTTGTTTTGGGAACAAGCGTTAGCAGAA
CDS_SEC10b/517-3006 GCCTGTCTGAAGCTGCAGCATTGAGGGAGAGATTTGTTTTGGGAACAAGCGTTAGCAGAA

CDS_SEC10a/216-2693 GAGTAGCTGCTGCAGCTGCTTCTGCT----------------------------------
SEC10a/1-6539       GAGTAGCTGCTGCAGCTGCTTCTGCTGTAATTCCTTCTCTTTTCTATTTCTCACTATTTG
SEC10b/1-6657       GAGTGGCTGCTGCAGCTGCTTCTGCTGTAATTCCTTCTCTTCTCTCTTTCTCACTATTTG
CDS_SEC10b/517-3006 GAGTGGCTGCTGCAGCTGCTTCTGCT----------------------------------

CDS_SEC10a/216-2693 ---------------------------------------------------GCAGAAGCT
SEC10a/1-6539       AAATGCTATTGTTATGTGGAGTTAATTATAGTTTCTTTGATTGTTTCTCAGGCAGAAGCT
SEC10b/1-6657       AATTGTTATTGTTAGGTGGAGTTATTTATAGTTTCTTTGATTGTTTCTCAGGCAGAAGCT
CDS_SEC10b/517-3006 ---------------------------------------------------GCAGAAGCT

CDS_SEC10a/216-2693 GCTGCTGCTGCTGGTGAAAGTAGCTTTAAATCCTTCATGGTTGCTGTGCAACGTTGCGGT
SEC10a/1-6539       GCTGCTGCTGCTGGTGAAAGTAGCTTTAAATCCTTCATGGTTGCTGTGCAACGTTGCGGT
SEC10b/1-6657       GCTGCTGCTGCTGGTGAAAGTAGCTTTAAATCCTTCATGGTTGCTGTGCAACGTTGCGGT
CDS_SEC10b/517-3006 GCTGCTGCTGCTGGTGAAAGTAGCTTTAAATCCTTCATGGTTGCTGTGCAACGTTGCGGT

CDS_SEC10a/216-2693 AGCAGTGTTGCTATAGTTCAGCAG------------------------------------
SEC10a/1-6539       AGCAGTGTTGCTATAGTTCAGCAGGCATGTTGGATTACTTTTATGGTTATCAGTTCGTTT
SEC10b/1-6657       AGCAGTGTTGCTATAGTTCAGCAGGTATGTTGGGTTACTTTTTTGGTTATCAGTTCGTTT
CDS_SEC10b/517-3006 AGCAGTGTTGCTATAGTTCAGCAG------------------------------------

CDS_SEC10a/216-2693 ------------------------------------------------------------
SEC10a/1-6539       CAATTA-TTTCATCTGAGAAGGCTTCTCCTACTCAACTATTAAAGTATTCAAATAGTTTG
SEC10b/1-6657       CAAAAAACTATATCTGAGAAGGCGTCTCCTACTGAACTATTGAAATATTCAAATAGTTTG
CDS_SEC10b/517-3006 ------------------------------------------------------------

CDS_SEC10a/216-2693 ---------------------------------------------------TATTTTGCA
SEC10a/1-6539       ACCCAATCTTCTACAATGAAAATTCTATAATCATCTAATTTTCTTTTCCAGTATTTTGCA
SEC10b/1-6657       ATCCAATCTTCTA----------------ATCATCTCATTTTCTCTTCCAGTATTTTGCA
CDS_SEC10b/517-3006 ---------------------------------------------------TATTTTGCA

CDS_SEC10a/216-2693 AATTCTATATCTCGGCTTCTCCTACCAGTGGATGGTGCACATGCTGCTTCATGTGAAGAA
SEC10a/1-6539       AATTCTATATCTCGGCTTCTCCTACCAGTGGATGGTGCACATGCTGCTTCATGTGAAGAA
SEC10b/1-6657       AATTCTATATCTCGTCTTCTCCTACCAGTGGATGGTGCACATGCTGCCTCATGTGAAGAA
CDS_SEC10b/517-3006 AATTCTATATCTCGTCTTCTCCTACCAGTGGATGGTGCACATGCTGCCTCATGTGAAGAA

CDS_SEC10a/216-2693 ATGTCAACTGCTCTGTCCAAAGCAGAGGCAGCTGCTTATAAAGGACTTCAGCAGTGCATT
SEC10a/1-6539       ATGTCAACTGCTCTGTCCAAAGCAGAGGCAGCTGCTTATAAAGGACTTCAGCAGTGCATT
SEC10b/1-6657       ATGTCAACTGCCCTGTCCAAAGCTGAGGCAGCTGCTTATAAAGGACTTCAGCAGTGCATT
CDS_SEC10b/517-3006 ATGTCAACTGCCCTGTCCAAAGCTGAGGCAGCTGCTTATAAAGGACTTCAGCAGTGCATT

CDS_SEC10a/216-2693 GAAACTGTGATGGCTGAG------------------------------------------
SEC10a/1-6539       GAAACTGTGATGGCTGAGGTTAGTTCTTTTTTGTGTACATTACAAACAGAGCCATGAGGT
SEC10b/1-6657       GAAACTGTAATGGCTGAGGTTAGTTGTTTTTTGTGTAGATTACAAACAGATCCATGAGGT
CDS_SEC10b/517-3006 GAAACTGTAATGGCTGAG------------------------------------------

CDS_SEC10a/216-2693 ------------------------------------------------------------
SEC10a/1-6539       TCAACCCTGAACAGGTTTAGGAGTCATGCTTAATATTTTCTTTCCCCTCATTTTAAGGAC
SEC10b/1-6657       TCAACCCTGAACAGGTTTAGGGTTCATGCGTATTATTTTTTTTCGACTCATTTTAAGGAC
CDS_SEC10b/517-3006 ------------------------------------------------------------

CDS_SEC10a/216-2693 --------------------GTTGATAGGCTACTTTCATCTGAGCAGAAGTCTACTGATT
SEC10a/1-6539       TCTAATATGGTCTTTTTCAGGTTGATAGGCTACTTTCATCTGAGCAGAAGTCTACTGATT
SEC10b/1-6657       TCTGATATGGTCTTTTTCAGGTTGATAGGCTACTTTCATCTGAGCAGAAGTCTACCGATT
CDS_SEC10b/517-3006 --------------------GTTGATAGGCTACTTTCATCTGAGCAGAAGTCTACCGATT

CDS_SEC10a/216-2693 ATAGATCAACTGATGATGGAATTGCTTCTGACCACCGTCCAACAAATGCCTGCATAAG--
SEC10a/1-6539       ATAGATCAACTGATGATGGAATTGCTTCTGACCACCGTCCAACAAATGCCTGCATAAGGT
SEC10b/1-6657       ATAGATCACCTGATGATGGAATTGCTTCTGACCACCGCCCAACAAATGCCTGCATAAGGT
CDS_SEC10b/517-3006 ATAGATCACCTGATGATGGAATTGCTTCTGACCACCGCCCAACAAATGCCTGCATAAG--

CDS_SEC10a/216-2693 ------------------------------------------------------------
SEC10a/1-6539       TA-----------------------------------AAGGCTTCACCTTTTTTTTTTTT
SEC10b/1-6657       TTGTCTAGCTGAGACTCTACCTTCCGCTAATTGGTTGAAAGCTTCACCTTTTCTATTTTT
CDS_SEC10b/517-3006 ------------------------------------------------------------

CDS_SEC10a/216-2693 ------------------------------------------------------------
SEC10a/1-6539       TAGTTTGATAAGCCAGAAGTGCTTATCTGTAGTTATACTTAGTAGATTTCTGAACCATTT
SEC10b/1-6657       CAGTTTGATAAGCTAGAAGTGCTTATCCGTAGT-ATACTTAGTAGGTTTCTGAACCATTT
CDS_SEC10b/517-3006 ------------------------------------------------------------

CDS_SEC10a/216-2693 ------------------------------------------------------------
SEC10a/1-6539       TACAAAATATCTATTGATCACGTCTCAACACTGTGCTATTCTTTTA--------------
SEC10b/1-6657       TACAAAATATCTATTGATCACGTCTAAACGCTGTGCTCTTCTTTTGTTTTTTCCTGTAAA
CDS_SEC10b/517-3006 ------------------------------------------------------------

CDS_SEC10a/216-2693 -----------------------------------------GGTCGTGGCTTATCTTTCC
SEC10a/1-6539       -----------TCTGATTTTT--------TCTCTTGTTTAGGGTCGTGGCTTATCTTTCC
SEC10b/1-6657       GAACTTGTTACTTTAATTTCTATTCCCACTCTCTTGTTTAGGGTTGTGGCTTATCTTTCT
CDS_SEC10b/517-3006 -----------------------------------------GGTTGTGGCTTATCTTTCT

CDS_SEC10a/216-2693 CGGGTACTTGAGTCTGCTTTCACTGCCTTGGAAGGTCTTAATAAGCAAGCCTTCCTGACT
SEC10a/1-6539       CGGGTACTTGAGTCTGCTTTCACTGCCTTGGAAGGTCTTAATAAGCAAGCCTTCCTGACT
SEC10b/1-6657       CGGGTACTTGAGTCTGCTTTCACTGCCTTGGAAGGTCTTAATAAGCAAGCCTTCCTGACT
CDS_SEC10b/517-3006 CGGGTACTTGAGTCTGCTTTCACTGCCTTGGAAGGTCTTAATAAGCAAGCCTTCCTGACT

CDS_SEC10a/216-2693 GAACTG------------------------------------------------------
SEC10a/1-6539       GAACTGGTATGATTTCTTTCTCACCACAGATTTCGTTAAGCCTTTTGGTTACTATTTGAT
SEC10b/1-6657       GAACTGGTATGGTT--TTTCTCACCAAAGATTTCGTTAAGCCTTTT-GTTACTATTTTAT
CDS_SEC10b/517-3006 GAACTG------------------------------------------------------

CDS_SEC10a/216-2693 ------------------------------------------------------------
SEC10a/1-6539       CTGTTCGAAGTATTTATTCGCCCTGGCCTTTGCTTTTT--ATTGCTTTGTCCAACGACGG
SEC10b/1-6657       CTGTTCGAAGTGCTTATTCTCCCTGGCCTTTGCTTTTTTTATTGCTTTGTCCAATCACGG
CDS_SEC10b/517-3006 ------------------------------------------------------------

CDS_SEC10a/216-2693 ------------------------------------------------------------
SEC10a/1-6539       ATTAGAGAAGAA-AAAGAAACATTCTAAGCTTAAGTTCCTGTGTGATAACTTCGACTTTT
SEC10b/1-6657       ACTAGAGAAGAAGAAAAAAACATTCTAAGCTTAAGTTCCTGTGCGATATTTTCGACTTTT
CDS_SEC10b/517-3006 ------------------------------------------------------------

CDS_SEC10a/216-2693 ------------------------------------------------------------
SEC10a/1-6539       CCATATACTGCCATCTTTTTGCCTATGAAATGGCAGTCTTTAACAAATGAATGATCCAAT
SEC10b/1-6657       CCATATACTGCTATCTTTTCGCCTAT-----------CTATAACAATTG--TGGTGGCTT
CDS_SEC10b/517-3006 ------------------------------------------------------------

CDS_SEC10a/216-2693 ------------------------------------------------------------
SEC10a/1-6539       TAAAAAGCAACTCAATCTTGTTTTCCACTACTGTGGTGACTTCAAAATAAATAGTTAAAA
SEC10b/1-6657       CAAAATAATAGTTAAAA--------------------------AGAATAAAT-GATAATC
CDS_SEC10b/517-3006 ------------------------------------------------------------

CDS_SEC10a/216-2693 ------------------------------------------------------------
SEC10a/1-6539       AAAATAATTTATAATTTATGCATCATATAGAGAAGGATGAGGATTTGAATTAAGTTTT-C
SEC10b/1-6657       TCTGCATCATATGAATGGTGCATCATATAGAGAAGGATGAGGATTTGAATTAAGTTTTGC
CDS_SEC10b/517-3006 ------------------------------------------------------------

CDS_SEC10a/216-2693 --------------------GGAAATAGGTTAGAAAAACTGCTACTAACACACTGGCAGA
SEC10a/1-6539       TTTATCAT------TTTCAGGGAAATAGGTTAGAAAAACTGCTACTAACACACTGGCAGA
SEC10b/1-6657       TTTATTCTCCATTATTTCAGGGAAATAGGTTAGAAAAACTGCTACTAACACACTGGCAGA
CDS_SEC10b/517-3006 --------------------GGAAATAGGTTAGAAAAACTGCTACTAACACACTGGCAGA

CDS_SEC10a/216-2693 AGTTCACTTTCAATCCCAG-----------------------------------------
SEC10a/1-6539       AGTTCACTTTCAATCCCAGGTATGATTTCAGCTCTTTGTATGTTTTCTCTTTTCCTTACT
SEC10b/1-6657       AGTTCACTTTCAATCCCAGGTATGATTTCAGCTCTTTGTATGTTTTCTCTTTTCCTTACT
CDS_SEC10b/517-3006 AGTTCACTTTCAATCCCAG-----------------------------------------

CDS_SEC10a/216-2693 ------------------------------------------------------------
SEC10a/1-6539       AAAATCGCATCTGCAGAATAACCGAAAATGAGATTCAGGGCCCTAATAAATCAAACATAG
SEC10b/1-6657       AAAATCACATCTGCAGAATAACCGAAAATGAGATTCAGGGCCCTAATAAATCAAACATAG
CDS_SEC10b/517-3006 ------------------------------------------------------------

CDS_SEC10a/216-2693 ------------------------------------------------------------
SEC10a/1-6539       ATAACCATTCCAAATTTGCTATCTCTGAGTTTTCACTCTGATCTGACATGAATGCAATGT
SEC10b/1-6657       ATAACCATTCCAAATTTGCTATCTCTGAGTTTTCACTCTGATCTGACATGAATGCAATGT
CDS_SEC10b/517-3006 ------------------------------------------------------------

CDS_SEC10a/216-2693 ------------------------------------------------------------
SEC10a/1-6539       TTGATTCGCACCTCTTGGTATAAATGTTTTGTCGGATCAAATCAAAGTCTTGACCACATT
SEC10b/1-6657       TTGATTCGCACCTCTTGGTATAAATGTTTTGTCGGATCAAATCAAAGTCTTGACCACATT
CDS_SEC10b/517-3006 ------------------------------------------------------------

CDS_SEC10a/216-2693 ------------------------------------------------------------
SEC10a/1-6539       AAATAAAAGATCCATTGCAAAATTAGGTCTGAGTGAATAAACCTTGGTTCTGTTTTTATG
SEC10b/1-6657       AAATAAAAGATCCATTGCAAAATTAGGTCTGAGTGAATAAACCTTGGTTCTGTTTTTATG
CDS_SEC10b/517-3006 ------------------------------------------------------------

CDS_SEC10a/216-2693 -----------------------TGGAGGACTGCGGCTGAAGCGTGACTTAAACGAGTAT
SEC10a/1-6539       ATTACTAACACTTGGGTTGACAGTGGAGGACTGCGGCTGAAGCGTGACTTAAACGAGTAT
SEC10b/1-6657       ATTACTAACACTTGGGTTGACAGTGGAGGACTGCGGCTGAAGCGTGACTTAAACGAGTAT
CDS_SEC10b/517-3006 -----------------------TGGAGGACTGCGGCTGAAGCGTGACTTAAACGAGTAT

CDS_SEC10a/216-2693 GTAGGATTTGTTAAAAGCTTCGGTGCTCCATCTGTGGATGAGAAATTTGAGCTTCTGGGA
SEC10a/1-6539       GTAGGATTTGTTAAAAGCTTCGGTGCTCCATCTGTGGATGAGAAATTTGAGCTTCTGGGA
SEC10b/1-6657       GTAGGATTTGTTAAAAGCTTCGGTGCTCCATCTGTGGATGAGAAATTTGAGCTTCTGGGA
CDS_SEC10b/517-3006 GTAGGATTTGTTAAAAGCTTCGGTGCTCCATCTGTGGATGAGAAATTTGAGCTTCTGGGA

CDS_SEC10a/216-2693 AT----------------------------------------------------------
SEC10a/1-6539       ATGTAAATAACAATCTTGAGACTCTCTTGTCACTTTAATTCTTCTTCTTCTTATTATTAT
SEC10b/1-6657       ATGTAAATAACAATCTTGAGACTCTCTTGTCACTTTAATTCTTCTTCTTCTTATTATTAT
CDS_SEC10b/517-3006 AT----------------------------------------------------------

CDS_SEC10a/216-2693 ----------------------------AATAGCGAATGTTTTCATAGTTGCTCCAGATA
SEC10a/1-6539       TTATTGTAATCACTTTTTGTGAGTGCAGAATAGCGAATGTTTTCATAGTTGCTCCAGATA
SEC10b/1-6657       TTATTGTAATCACTTTTTGTGAGTGCAGAATAGCGAATGTTTTCATAGTTGCTCCAGATA
CDS_SEC10b/517-3006 ----------------------------AATAGCGAATGTTTTCATAGTTGCTCCAGATA

CDS_SEC10a/216-2693 GTCTGCCAACATTGTTCGAGGGAAGTCCAAGCATTCGCAAAGACGCACAAAG--------
SEC10a/1-6539       GTCTGCCAACATTGTTCGAGGGAAGTCCAAGCATTCGCAAAGACGCACAAAGGTAAGAAT
SEC10b/1-6657       GTCTGCCAACATTGTTCGAGGGAAGTCCAAGCATTCGCAAAGACGCACAAAGGTAAGAAT
CDS_SEC10b/517-3006 GTCTGCCAACATTGTTCGAGGGAAGTCCAAGCATTCGCAAAGACGCACAAAG--------

CDS_SEC10a/216-2693 ------------------------------------------------------------
SEC10a/1-6539       AGAAAGAGATTATAAAGGATAAAATAGAAAGAATAAAAATGATGAAATAAAGAGTTGAGA
SEC10b/1-6657       AGAAAGAGATTATAAAGGATAAAATAGAAAGAATAAAAATGATGAAATAAAGAGTTGAGA
CDS_SEC10b/517-3006 ------------------------------------------------------------

CDS_SEC10a/216-2693 -----------GTTTATTCAACTGAGGGAGGACTATAAGAGTGCGAAGCTGGCAACAAAA
SEC10a/1-6539       ATAATGTGCAGGTTTATTCAACTGAGGGAGGACTATAAGAGTGCGAAGCTGGCAACAAAA
SEC10b/1-6657       ATAATGTGCAGGTTTATTCAACTGAGGGAGGACTATAAGAGTGCGAAGCTGGCAACAAAA
CDS_SEC10b/517-3006 -----------GTTTATTCAACTGAGGGAGGACTATAAGAGTGCGAAGCTGGCAACAAAA

CDS_SEC10a/216-2693 CTCAGCTCCTTGTGGCCAAGCTTGAGCTGA
SEC10a/1-6539       CTCAGCTCCTTGTGGCCAAGCTTGAGCTGATCTCTCAATGTTTAAAGAACACACTTGAAC
SEC10b/1-6657       CTCAGCTCCTTGTGGCCAAGCTTGAGCTGATCTCTCAATGTTTAAAGAACACACTTGAAC
CDS_SEC10b/517-3006 CTCAGCTCCTTGTGGCCAAGCTTGAGCTGA

CDS_SEC10a/216-2693 
SEC10a/1-6539       CAGTCAGTCAGTGCCACCACCAGATATATATTATTTTATGTATATACCATGAAATCTTGC
SEC10b/1-6657       CAGTCAGTCAGTGCCACCACCAGATATATATTATTTTATGTATATACCATGAAATCTTGC
CDS_SEC10b/517-3006 

CDS_SEC10a/216-2693 
SEC10a/1-6539       CTCCTCTCTTCATTCTGATTCCTTTA----------TTGTTTTTACTTTTTC--------
SEC10b/1-6657       CTCCTCTCTTCATTCTGAATCGTTATGGGTCTTAATTTGTGTTTTCTTTTTCGCTTGAGA
CDS_SEC10b/517-3006 

CDS_SEC10a/216-2693 
SEC10a/1-6539       -----------ATATTTGTGA------------------ATTTCCACTTCTCTGTATTAC
SEC10b/1-6657       CAGTGACCAATATATTTGAGATATCGTTTTGGTCCAAAAAATTAAAATATTTGAGATGTC
CDS_SEC10b/517-3006 

CDS_SEC10a/216-2693 
SEC10a/1-6539       GTTATGGGTCTTAATTTATTTGTTTGTTTTTTCGCTCGGGACAGTGACCAATGTATAAGA
SEC10b/1-6657       GTTATGAGTCTCAAGACAGATGTTTTACTTTCTGCATAAAAATTGGAAAGATGCAAAATA
CDS_SEC10b/517-3006 

CDS_SEC10a/216-2693 
SEC10a/1-6539       G----ATACTTTAACACTAATTCAATTAAAT----------AAAGCTATGCAAAGCCATT
SEC10b/1-6657       GGAGAAAATAAAAGAAGTAACTAACTTAAATTAACACTGTAAAAGTTATGCAAAGCCATT
CDS_SEC10b/517-3006 

CDS_SEC10a/216-2693 
SEC10a/1-6539       A-------AAACATCATTGAGCATATTTGACAACGATGCTGCTAAAAATAAAGAGTA--A
SEC10b/1-6657       AGCCATTAAAACATCCTTGCGCCTCGTTGATCACGATGCTGCAAAAAAAAAAAGGGAGTA
CDS_SEC10b/517-3006 

CDS_SEC10a/216-2693 
SEC10a/1-6539       AAGAATTTGAAAATGTTACAATTAAACCGCTCTCTCTCTCTCTATCTATCTGTTCGTTCG
SEC10b/1-6657       AAGAATTTGAAAATGTTACAAATAAACGGACCGCTCTCTCTCTCTC----TGTTCGTTTG
CDS_SEC10b/517-3006 

CDS_SEC10a/216-2693 
SEC10a/1-6539       AAATTCTGCATACCCTAAATCGCAGCAGATTCGTTCTCTTCGTCTTCCTTTTAGATCTCA
SEC10b/1-6657       AAATTCTGCATACCCTAAATCGCAGCAGATTCGTTCTCTTCGTCTTCCGTTTAGA-----
CDS_SEC10b/517-3006 

CDS_SEC10a/216-2693 
SEC10a/1-6539       TTTTAGAGCAGAGTCCTTGCTGTTTCTCTATCATCACTCTCTTCTTCTTAGTTTCTGCCA
SEC10b/1-6657       -------GCAGAGTCCTTGCTGTTTCTCTATCATCACTCTCTTCTTCTTAATTTCTGCCA
CDS_SEC10b/517-3006 

CDS_SEC10a/216-2693 
SEC10a/1-6539       ACTCTTTTGGGGATTTTGGT----GGGGAAATTGTATCGCTGTTGATTTGGAGTTTCTCT
SEC10b/1-6657       ACTCTTTTGGGGATTTTGGTTGGTGGGGAAATTGTTTAGCTGTTGATTTGGAGTTTCTCT
CDS_SEC10b/517-3006 

CDS_SEC10a/216-2693 
SEC10a/1-6539       ATCCGCTCATCGGCATCTTGTGAGTCTAATCTT
SEC10b/1-6657       ATCCGCTCATCGGCATCTTGTGAGTCTAATCTT
CDS_SEC10b/517-3006 
