# Supplementary material for: Dissecting a Hidden Gene Duplication: The Arabidopsis thaliana SEC10 Locus
Source: PLoS One. 2014 Apr 11;9(4):e94077. doi: 10.1371/journal.pone.0094077 (PMC3984084; doi:10.1371/journal.pone.0094077)
Supplement: Data S2 — Alignment of A. thaliana SEC10a and SEC10b genes with the A. lyrata SEC10 gene. Sequences of A. thaliana SEC10a and SEC10b genes from the revisited SEC10 locus [EMBL: HG764169] and the sole A. lyrata SEC10 gene (GenBank: ADBK01001175.1, nucleotides 173660-167031, complementary strand) were aligned using Clustal X2.1 [57]. The file can be opened in Clustal W, BioEdit, Jalview or similar software. (ALN) [file pone.0094077.s009.aln]

CLUSTAL

Ath_SEC10a/1-6539 CCATAACACAAAAGCTAACTGTAAACACGAACACAAATATTTTTGCCTTAGAAAAAAATT
Ath_SEC10b/1-6656 CCATAACACAAA-GCTAACTGTAAACACGCACACAAG-ATTTTTGCCTTAGGAAAATA--
Aly_SEC10/1-6630  ------------------------------------------------------------

Ath_SEC10a/1-6539 AACAAATTAACAGTTGATCAAATTCGTTAACCGGCCGGTTTAGGAAAAAAA---------
Ath_SEC10b/1-6656 ACTAATTTAACAGTTGATCAAAATCGTTAACCGGCCGGTTTAGGAAAGAAAAACAAAAAG
Aly_SEC10/1-6630  ---AATTGAACAGTTGATCAAAATCGTTAACCGGCCGGTATAGAAAAGAAGAA----AAA

Ath_SEC10a/1-6539 -AACTCGTATAAAATAAAATTAACAGCTCATCAGGAGGGAGCTCATAGTTGTGAAAAGTC
Ath_SEC10b/1-6656 AAACTCGTAGAAAATAAAATTAACAGCTCATCAGGAGTGAGCTCGTACTTGTGAAAAGTA
Aly_SEC10/1-6630  AAACTCGTAAATAATTAGATTAACAGCTCATCTGGAGGGAGCTCGTAGTTGTGAAAAGTA

Ath_SEC10a/1-6539 CGCC-----------ATTGAAGACCGTCTCTCTTTTCTCCGTCTTTTTCTCCCTGCAGTT
Ath_SEC10b/1-6656 ATCC-------------------CCAACTCTCTTTTCTCTGTCTTTCTCTCCCTGCAGTT
Aly_SEC10/1-6630  ATCCCCAACTCCGCCATTGTAGACCGTCTCTATTT-CTCCGTCTTTCTCTCCCTGCAGTT

Ath_SEC10a/1-6539 ACCGGATTCCTC-----CGGCTAGATCTCTCCGTTCATCGCCGGTAAGTTGCTCCATATT
Ath_SEC10b/1-6656 ACCGGATTCCTCCACTCCGGCTAGATCTCCCCGTTCACCGCCGGTAAGTTGCTCCATATT
Aly_SEC10/1-6630  ACCGGATTCCTC-----CGGCTAGATCTCTCCGTTCACCGGCGGTAAGTTGCTCTATATT

Ath_SEC10a/1-6539 ACATTTTTCCTTTCCCGTGT--------GCGCGATTGGTCATCTATAGGTTCTAAATTTT
Ath_SEC10b/1-6656 ACTTTTTTCCTTTCCCGTGT--------GCGCGATTGGTCATCTTTAGGCTCTAAATTTT
Aly_SEC10/1-6630  ACATTTTTCCTTTCCCGTGTTGTTCTCTGCGCGATTGGTCGTCCTTAGGCTCTAAATTTT

Ath_SEC10a/1-6539 GTTGCATTCGGCGGAGTAAACAGCGATTACCGGTGATGACTTAACTTAGAAGATTTACGC
Ath_SEC10b/1-6656 GTTGCATTCGGCGGAGTAAACAGCGATTACCGGTGATGACTTAACTTAGAAGATTTACAC
Aly_SEC10/1-6630  GTTGCATTCGGCGGAGAAATCAGCGATTGCCGGTGATTACTTAACTGAGAAGATT-ACAC

Ath_SEC10a/1-6539 TAGTGTA-----------GTATCATTGAAGAATCCAGAATCATACGCATCTCTTTCTGCT
Ath_SEC10b/1-6656 TAGTGTAATTTTGATTTAGTATCATTGAAGAATCCAGAATCATAAGCATCTCTTTCTGCT
Aly_SEC10/1-6630  TACTGTAATTTTGATTTAATAGCATTGAAGAATCCAGAATCCTACGCATCTCTTTCTGCT

Ath_SEC10a/1-6539 ATTTATTGAATGTTTCATATATGATCTGTCAGACTTGATTCTTCAATTCTTTGAATTTTC
Ath_SEC10b/1-6656 ATTTATTGAATGTTTCATATATGATCTGTCAGACTTGATTCTTCAATTCTTTGAATTTCC
Aly_SEC10/1-6630  ATTTATTGAATGTTTCATATATGATCTGTCAGACTTGATTCTTCAATTCTTTGAATTTTT

Ath_SEC10a/1-6539 C---------ATTTTATCAGATGACAGAAGGAATCAGAGCAAGAGGACCCAGATCATCCT
Ath_SEC10b/1-6656 C---------ATTTCATCAGATGACAGAACGAATCAGAGCAAGAGGACCCAGATCATCCT
Aly_SEC10/1-6630  TTTTTATTTTGTTTTGTCAGATGACAGAAGGAATCAGAGCAAGAGGACCCAGATCATCCT

Ath_SEC10a/1-6539 CTGTTAACTCTGTTCCTCTGATTCTTGACATTGAAGACTTTAAGGTGAGGTTTTCAG---
Ath_SEC10b/1-6656 CTGTTAACTCTGTTCCTCTGATTCTTGACATTGAAGACTTCAAGGTAAGGTTTTCAG---
Aly_SEC10/1-6630  CTGTTAACTCTGTTCCTCTGATTCTTGACATTGAAGACTTCAAGGTAAGGTTTTCAGCTT

Ath_SEC10a/1-6539 -----TTGCTTATGTTTTTTCACTTTTGAATCATAAGGGATATTGATTTTTTTTTTTTTG
Ath_SEC10b/1-6656 -----TTGCTTATGTTTTCTCACTTTTGAATCATAAGGGATATTGATTTTTTTTTTTTTG
Aly_SEC10/1-6630  CTGGGTTGCTTATGTTTTTT-ACTTTTGAATAATAAGTGATTTTGATTGTTTTTGTTTGG

Ath_SEC10a/1-6539 TCACTGACAGGGTGATTTTTCATTTGATGCATTATTTGGGAACCTGGTAAACGACCTCTT
Ath_SEC10b/1-6656 TCACTGACAGGGTGATTTTTCATTTGATGCATTATTTGGGAACCTGGTAAACGACCTCTT
Aly_SEC10/1-6630  TCACTCGCAGGGTGATTTTTCATTTGATGCATTATTTGGGAACCTGGTAAACGACCTCTT

Ath_SEC10a/1-6539 GCCGTCTTTCCTAGACGAAGAAGCAGATTCTGGGGATGGCCATGGCAACATTGCTGGAGT
Ath_SEC10b/1-6656 GCCGTCTTTCCTAGACGAAGAAGCAGATTCTGGGGATGGCCATGGCAACATTGCTGGAGT
Aly_SEC10/1-6630  GCCGTCTTTCCTAGACGAAGAAGCAGATTCTGGGGATGGCCATGGCAACATTGCTGGAGT

Ath_SEC10a/1-6539 TGATGGTTTGACAAATGGGCATTTACGTGGACAGTCTGCTCCTTTGTCCTCTGCTCCTTT
Ath_SEC10b/1-6656 TGATGGTTTGACAAATGGGCATTTACGTGGACAGTCTGCTCCTTTGTCCTCTGCTCCTTT
Aly_SEC10/1-6630  TGATGGTTTGACAAATGGGCATTTACGTGGGCAATCTGCTCCTTTGTCCTCTGCTCCTTT

Ath_SEC10a/1-6539 TTTTCCTGAAGTAGATGGTCTTTTGTCTCTGTTCAAAGATGCTTGCAAGGAGTTAGTTGA
Ath_SEC10b/1-6656 TTTTCCTGAAGTAGATGGTCTTTTGTCTCTGTTCAAAGATGCTTGCAAGGAGTTAGTTGA
Aly_SEC10/1-6630  TTTCCCTGAAGTAGATGGTCTTTTGTCTCTGTTCAAAGATGCTTGTAAGGAGTTAGTTGA

Ath_SEC10a/1-6539 TCTTCGGAAGCAGGTGAG--TGTCTTGCGTCTACATCGATGACTAGCCCTTGTTTTATCT
Ath_SEC10b/1-6656 TCTTCGGAAGCAGGTGAG--TGTCTTGCGTCTACATCGATGACTAGCCCTTGTTTTATCT
Aly_SEC10/1-6630  TCTTCGGAAGCAGGTGAGAGTGTCTTGGGTCTACATCGACGACGAGCCCTTCTTTTTTCT

Ath_SEC10a/1-6539 TTTCATCGTTCCGATATCTGAGGTTTTTGTTAATTATTTTGGAAGGTTGATGGAAGGCTC
Ath_SEC10b/1-6656 TTTCATCGTTCCGATATCTGAGGTTTTTGTTAATTATTTTGGAAGGTTGATGGAAGGCTC
Aly_SEC10/1-6630  TTTCATCCTTCTGATATCTGAGGTTTTTGTTAAATATTTTGGAAGGTTGATGGAAGGCTC

Ath_SEC10a/1-6539 AATACACTAAAGAAGGAAGTTTCAACCCAAGATTCTAAACACCGGAAGACACTGACTGAG
Ath_SEC10b/1-6656 AATACACTAAAGAAGGAAGTTTCAACCCAAGATTCTAAACACCGGAAGACACTGACTGAG
Aly_SEC10/1-6630  AATACACTAAAGAAGGAAGTTTCAACCCAAGATTCTAAACACCGGAAGACACTGACTGAG

Ath_SEC10a/1-6539 GTTGGCAGACTAATACTATTAGTTTGATTAAATTCCTTGGGTACATGGATCACTACCTGA
Ath_SEC10b/1-6656 GTTGGCAGACTAATACTATTAGTTTGATTAAATTCCTTGGGTACATGGATCACTACCTGA
Aly_SEC10/1-6630  GTTGGCAGACCAATACTAATACTTTGATTAAATTCCTTGGGTACATGGATCACTACCTGA

Ath_SEC10a/1-6539 TGAATAACTGACACCCCGATCATTTCTTCAAATGGTAATTGAATTCTCTTTCTAGATAGA
Ath_SEC10b/1-6656 TGAATAACTGACACCCCGATCATTTCTTCAAATGGTAATTGAATTCTCTTTCTAGATAGA
Aly_SEC10/1-6630  TGAATAACTGACATCCCGATCATTTCTTCAAATGTTAATTGAATTCTCTTTCTAGATAGA

Ath_SEC10a/1-6539 GAAGGGTGTGGACGGTCTGTTTGAGAGCTTTGCAAGGTTGGACGGTCGTATTTCAAGTGT
Ath_SEC10b/1-6656 GAAGGGTGTGGACGGTCTGTTTGAGAGCTTTGCAAGGTTGGACGGTCGTATTTCAAGTGT
Aly_SEC10/1-6630  GAAGGGTGTGGACGGTCTGTTTGAGAGCTTTGCAAGGTTGGACGGTCGTATTTCAAGTGT

Ath_SEC10a/1-6539 TGGACAGACCGCTGCAAAAATAGGAGATCATTTGCAGGTAAAATTTACCTTGCTTATAAC
Ath_SEC10b/1-6656 TGGACAGACCGCTGCAAAAATAGGAGATCATTTGCAGGTAAAATTTACCTTGCTTATAAC
Aly_SEC10/1-6630  TGGACAGACCGCTGCAAAAATTGGAGATCATTTGCAGGTAAAATTTATCTTGCTTATAAC

Ath_SEC10a/1-6539 CAACTATCTGGTGGTCTATCCAATATTAACCCATGCTTCCTTTGTCAGAGTGCAGATGCT
Ath_SEC10b/1-6656 CAACTATCTGGTGGTCTATCCAATATTAACCCATGCTTCCTTTGTCAGAGTGCAGATGCT
Aly_SEC10/1-6630  CAACTATCTGGTGATCTATCCAATATTAACCCATACTTCCTTTGTCAGAGTGCAGATGCT

Ath_SEC10a/1-6539 CAGCGGGAAACTGCTAGCCAGACGATAGATCTTATAAAGGTAAGTGTGCATCTATGTTGC
Ath_SEC10b/1-6656 CAGCGGGAAACTGCTAGCCAGACGATAGATCTTATAAAGGTAAGTGTGCATCTATGTTGC
Aly_SEC10/1-6630  CAGCGGGAAACGGCTAGCCAGACGATAGATCTTATAAAGGTAAAAGTGCATCTATGTTGC

Ath_SEC10a/1-6539 AAGGTTGGTCACATATTTAGTTAGATGAATGCTTAAAGTAATCCTTGTTCAACAAATGCA
Ath_SEC10b/1-6656 AAGGTTGGTCACATATTTAGTTAGATGAATGCTTAAAGTAATCCTTGTTCAACAAATGCA
Aly_SEC10/1-6630  AAGGTTGGTCACATATTTAGTTAGATGAATGCTTAAAGTAATCCTTGTTCAACAAATGCA

Ath_SEC10a/1-6539 GTACCTAATGGAGTTCAACGGCAGCCCAGGGGATCTTATGGAGCTTTCCGCTTTGTTTTC
Ath_SEC10b/1-6656 GTACCTAATGGAGTTCAACGGCAGCCCAGGGGATCTTATGGAGCTTTCCGCTTTGTTTTC
Aly_SEC10/1-6630  GTACCTAATGGAGTTCAACGGCAGCCCAGGGGATCTTATGGAGCTTTCCGCTTTGTTTTC

Ath_SEC10a/1-6539 TGATGATAGCCGCGTAGCTGAGGCTGCTTCTATCGCTCAGAAATTACGTATGATGTGATA
Ath_SEC10b/1-6656 TGATGATAGCCGCGTAGCTGAGGCTGCTTCTATCGCTCAGAAATTACGTATGATGTGATA
Aly_SEC10/1-6630  TGATGATAGCCGCGTAGCTGAGGCTGCTTCTATCGCTCAGAAATTACGTATGATGTGATA

Ath_SEC10a/1-6539 GCTTTATGTTACTTGAAATTTGTCTGGAGTGTTAGAACAACTTTTTATCTATCATTTGTT
Ath_SEC10b/1-6656 GCTTTATGTTACTTGAAATTTGTCTGGAGTGTTAGAACAACTTTTTATCTATCATTTGTT
Aly_SEC10/1-6630  GCTTTATGTTACTTGAAATGTGTCTGGAGTGTTAGAACAACTTTTTATCTATTATTTGTT

Ath_SEC10a/1-6539 AACAACTAAGAATTTAACTCTC---------CAACAACGAAACTTTACTAAAACCAAAAA
Ath_SEC10b/1-6656 AACAACTAAGAATTTAACCCTCTTGCTTCCACGACAATGAAAGTTTACTATTA-----AA
Aly_SEC10/1-6630  AGCAACTAAGCATTTAACTCTCTTACTTCCACAACAATGAAAGTTTACTTCAA------A

Ath_SEC10a/1-6539 GAAACAATGAAAATTTACAGTTAAATTAGGCTGCAATTGATTTCCATGCTCTCCTTGTCG
Ath_SEC10b/1-6656 AAAACAATGAAAGTTTACAGTTAAGTTATGCTGCAATTTATTTGCATGCTCTCCTTGTCA
Aly_SEC10/1-6630  AAAAAAATGAAAGTTTTCAGTTAAATTAGGCTGCAACTTATTTCCATG-TCTCCTTGTCA

Ath_SEC10a/1-6539 ATATCAGGATCCTTTGCTGAGGAAGACATTGGAAGGCAAGGTGCGAGTGCAGCTGCAGGA
Ath_SEC10b/1-6656 ATATCAGGATCCTTTGCTGAGGAAGACATTGGAAGGCAAGGTGCGAGTACAGCTGCAGGA
Aly_SEC10/1-6630  ATATCAGGATCCTTTGCTGAGGAAGACATTGGAAGGCAAGGTGCGGGTACAGCTGCAGGA

Ath_SEC10a/1-6539 AATGCTACCCCTGGCCGAGGACTGGAAGTTGCAGTTGCTAATCTTCAGGATTACTGTAAT
Ath_SEC10b/1-6656 AATGCTACCCCTGGCCGAGGACTGGAAGTTGCAGTTGCTAATCTTCAGGATTACTGTAAT
Aly_SEC10/1-6630  AATGCTACCCCTGGCCGAGGACTGGAAGTTGCAGTTGCTAATCTTCAGGATTACTGTAAT

Ath_SEC10a/1-6539 GGTAAACTAATTCGTTTATACTGTGTTTTCTGTATATTTACTGAAGAGGATTATTGTATG
Ath_SEC10b/1-6656 GGTAAACTAATTCGTTTATACTGTGTTTTCTGTATATTTACTGAATAGGATAATTGGATG
Aly_SEC10/1-6630  GGTAAACTAATTCGTTTATACTGTGTTTTCTGTATATTTACTGAAGAGCGTTACTGTATC

Ath_SEC10a/1-6539 TTCAACTTTTTCTTTGTGACATTTGAGTATGATGCTGTAGAATTGGAGAACAGGCTTTTA
Ath_SEC10b/1-6656 TTCAACTTTTTCTTTGTGACATTTGAGTATGATGTTGTAGAATTGGAGAACAGGCTTTTA
Aly_SEC10/1-6630  TTCAACTTTGTCTTTGT-----------ATGGTGTTGTAGAATTGGAGAACAGGCTTTTA

Ath_SEC10a/1-6539 TCTCGTTTTGATGCTGCATCACAGCGGAGAGATTTATCAACCATGTCAGAATGCGCTAAG
Ath_SEC10b/1-6656 TCTCGCTTTGATGCTGCATCACAGCGGAGAGATTTATCAACCATGTCAGAATGCGCTAAG
Aly_SEC10/1-6630  TCTCGTTTTGATGCTGCATCACAGCGGAGAGATTTATCCACCATGTCAGAATGTGCTAAG

Ath_SEC10a/1-6539 ATTTTGTCACAGGTGAATGCTTTATTCTGCAG--------CATGCCCCTTTACAATTCAG
Ath_SEC10b/1-6656 ATTTTGTCACAGGTGAATGCTTTATTCTGCAGCATGCCAGCATGCCCCTTTACATTTCAG
Aly_SEC10/1-6630  ATTTTGTCACAGGTGAATACTTTATTCTGTAG--------CATGCGCCTTTACAATTCAG

Ath_SEC10a/1-6539 TAGGAAAACCTGTTCTTTTATCTAAGATCC-GAGCGAAGGCCTTCCTTACGTATCGAGTG
Ath_SEC10b/1-6656 TAGGAAAACCTGTTCTTTTATCTAAGATTCTGAGTGATGGCCTTCCTAACGTATCTAGTG
Aly_SEC10/1-6630  TAGGAAACCC----------------ATTCTGAGCGAAGGCCTTTCTTACATATCTAGTG

Ath_SEC10a/1-6539 ATTACATCCTGGTTAATTCTACATAAAGCTGTCACAGAAGGAATGGATGTCTAGTTCTCC
Ath_SEC10b/1-6656 GTTACATACTGGTTAATTCTACAGAGAGCTGTCACAGAAGGAATGGATGTCTAGTTCTCC
Aly_SEC10/1-6630  GTTACATACTGGTTAATTCTACATAAAGCTGTCACAGAACGAATGGATGTCTAGCTCTCC

Ath_SEC10a/1-6539 TCTTGTACATATGGTTCTTGATACTTAGTATTTTTT-CTTCTTGATTTTCAGTTTAACAG
Ath_SEC10b/1-6656 TCTTGTACATATG-TTCTTGATACTTAGTATTTTTT-CTTCTTGATTTCCAGTTTAACAG
Aly_SEC10/1-6630  TCTTGTAAATGT--TTCTTGATGCATAGTTTTTTTTTCTTCTTGATTTTCAGTTTAACAG

Ath_SEC10a/1-6539 GGGTACAAGTGCTATGCAACATTATGTGGCTACACGTCCAATGTTTATTGATGTGGAAGT
Ath_SEC10b/1-6656 GGGTACGAGTGCTATGCAACATTATGTGGCTACACGTCCAATGTTTATTGATGTGGAAGT
Aly_SEC10/1-6630  GGGTACGAGTGCTATGCAACATTATGTGGCTACACGTCCAATGTTTATTGATGTAGAAGT

Ath_SEC10a/1-6539 CATGAATTCAGACATTAGGTTGGTTCTTGGTGACCATGGTTCTCAGCCTAGTCCTAGCAA
Ath_SEC10b/1-6656 CATGAATTCAGACATTAGGTTGGTTCTTGGTGACCATGGTTCTCAGCCTAGTCCTAGCAA
Aly_SEC10/1-6630  CATGAATTCAGACATAAGGTTGGTTCTCGGTGACCATGGTTCTCAGCCTAGTCCTAGCAA

Ath_SEC10a/1-6539 TGTTGCCCGTGGACTTTCTGCTTTATTCAAGGAAATTACAGGTTTGAAGG----TCATTG
Ath_SEC10b/1-6656 TGTTGCCCGTGGACTTTCTGCTTTATTCAAGGAAATTACAGGTTTGAAGA----TCATTG
Aly_SEC10/1-6630  TGTTGCCCGTGGACTTTCAGCTTTATACAAGGAAATTACAGGTTTGAAGGATTGTCATTG

Ath_SEC10a/1-6539 ATCTGGATGCAATACTTGAAACATGCTTCTATGCTGATTCATATATTTTGTTACTTCTTA
Ath_SEC10b/1-6656 ATTTGGATGCAATCATTGAATCATGCTTCTTTGCCGATTCATATCTTTTGTTACTTCTTA
Aly_SEC10/1-6630  ATCTGGATGCCATACTTGAAACATGCTTCTATGCCGATTCATATCTTTTGTTACTTCTTA

Ath_SEC10a/1-6539 TGTGTAGACACCGTACGCAAAGAAGCAGCGACCATTACAGCTGTTTTCCCGACTCCAAAT
Ath_SEC10b/1-6656 TGTGTAGACACTGTACGCAAAGAAGCAGCAACCATTACAGCTGTTTTCCCTACTCCAAAT
Aly_SEC10/1-6630  TGTGTAGACACTGTACGCAAAGAAGCAGCTACCATTACAGCCGTTTTCCCTACTCCAAAT

Ath_SEC10a/1-6539 GAAGTTATGGCGATCTTAGTTCAGGTAACTGGCACCGATAATTTGGACACTGTAGTGTTA
Ath_SEC10b/1-6656 GAAGTTATGGCTATCTTAGTTCAGGTAACTGGCACCAATAATTTGGACACTGTAGTGTTA
Aly_SEC10/1-6630  GAAGTTATGGCGATCTTAGTTCAGGTAAGTGGCACTGATAAATTGGACATTGTAGGGTTA

Ath_SEC10a/1-6539 ACCCGGCATATGGATAAGCTATACCAACTCTTCGTGTATTTTACGCAGAGAGTTCTGGAG
Ath_SEC10b/1-6656 ACCCAGCCCATGGATAAGCTATACCAACTCTTCGTGTATTTTACGCAGAGAGTTCTGGAG
Aly_SEC10/1-6630  ACCCGGCATATGGATAAGCTATACCAACTCTTCATGTATTTTACGCAGAGAGTTCTGGAG

Ath_SEC10a/1-6539 CAGCGTGTCACAGGTATTCTAGACAAAATTTTGGCGAAGCCCTCTCTTATGAGTCCACCA
Ath_SEC10b/1-6656 CAGCGTGTCACAGGTATTTTAGACAAGATTTTGGCGAAGCCCTCTCTTATGAGTCCACCA
Aly_SEC10/1-6630  CAGCGTGTCACAGGTATTCTTGACAAAATTTTGGCGAAGCCCTCTCTTATGAGTCCACCA

Ath_SEC10a/1-6539 CCTGTGCAAGAAGGCGGACTGTTACTAGTGTGTAGATACCTCTTTATCTCTTTCTTTTGC
Ath_SEC10b/1-6656 CCTGTGCAAGAAGGCGGACTGTTACTAGTGTGTAGATACCTCTTTATCTCTCTTTTGT-C
Aly_SEC10/1-6630  CCTGTGCAAGAAGGCGGACTGTTACTAGTGTGTACATACCTCCTTATCTCTTTTTTGT-C

Ath_SEC10a/1-6539 TATCTTCGTAGTAGGATTGGTATAAGAAAGTTAACTCTTAATTTTTGTCTTTAGTACCTT
Ath_SEC10b/1-6656 TTTCTTCATAGTAGAATTGGTATAAGAAAGT-AATTCTTAATTTTTGTCTTTAGTACCTT
Aly_SEC10/1-6630  TATCTTCGTAGTAGAATTGGTATAAGAAAGTTAACTCTTGATTTT-GTCTTTAGTACCTT

Ath_SEC10a/1-6539 AGAATGTTAGCAGTTGCATATGAGAGAACACAAGAACTTGCTAAAGACCTCCGAGCTGTT
Ath_SEC10b/1-6656 AGAATGTTAGCAGTTGCATATGAGAGAACACAAGAACTTGCTAAAGACCTCCGAGCTGTT
Aly_SEC10/1-6630  AGAATGTTAGCAGTTGCATATGAGAGAACCCAAGAACTTGCTAAAGACCTCCGAGCTGTT

Ath_SEC10a/1-6539 GGATGTGGTGACCTGGATGTTGAAGGTCGTTTTTTTT-------------AATGATAGAA
Ath_SEC10b/1-6656 GGATGTGGTGACCTGGATGTTGAAGGTCATTTTTTTCTCCTG--ATTCTGAGTGATAGAA
Aly_SEC10/1-6630  GGATGCGGTGACCTGGATGTTGAAGGTCATTTTTTTCTCTTGTGATTCCGAGTGATAGAA

Ath_SEC10a/1-6539 GTTTTGTTTTGTCATGCAAACTTTCGTTGGTGCTGACAACTCTATATTTTGACTGTGCAG
Ath_SEC10b/1-6656 GTTTTGTTTT--CATGCAAACTTTCGTTGGTGCTGACAACTCTTTGTTTTGACTGTGCAG
Aly_SEC10/1-6630  GTTTTGTTTTGTCATGTAAACTTTCGTTGGTGCTGACAAGTCTTTATTTTGAATGTGCAG

Ath_SEC10a/1-6539 ATTTGACAGAGTCCTTGTTTTCCTCGCACAAGGATGAATACCCTGAGCATGAGCGGGCCT
Ath_SEC10b/1-6656 ATTTGACAGAGTCCTTGTTTTCCTCGCACAAGGATGAATACCCTGAGCATGAGCGGGCCT
Aly_SEC10/1-6630  ATTTGACAGAGTCCTTGTTTTCCTCGCACAAGGATGAATACCCTGAGCATGAGCAGGCCT

Ath_SEC10a/1-6539 CCTTAAAACAACTATATCAAGCAAAGGTTTGATATGGTTATTTCAATTTTCTGATTGAAA
Ath_SEC10b/1-6656 CCTTAAAACAACTATATCAAGCAAAGGTTTAATATGATTATTTCATTTTTCTCATTGAAG
Aly_SEC10/1-6630  CCTTAAAACAACTATATCAAGCAAAGGTTTAATATAATTATTTCA-TTTTCTCACTGAAG

Ath_SEC10a/1-6539 TTAGTTGTTATGTTGTTCATTAATGTGAAGTGCTTAGATTTGAGGTTTTCTCTACAGATG
Ath_SEC10b/1-6656 CTAGTTGTTATGTTGTTCATTAATGTGAAGTGAAT------GAGTTTTTCTCTACAGATG
Aly_SEC10/1-6630  TTAGTTGTTATTTTGTTTATTAGTGTGAAGTGCTTAGATATGAGTTTTTCTCTACAGATG

Ath_SEC10a/1-6539 GAAGAATTGCGTGCTGAGAGTCAGCAAGTCTCAGAGTCATCTGGGACAATAGGACGCTCT
Ath_SEC10b/1-6656 GAAGAACTGCGTGCTGAGAGTCAGCAAGTCTCAGAGTCATCTGGGACAATAGGACGCTCT
Aly_SEC10/1-6630  GAAGAATTACGTGCTGAGAGTCAGCAAGTCTCAGAATCATCTGGGACAATAGGACGCTCT

Ath_SEC10a/1-6539 AAGGGTGCTTCAATATCATCATCTCTGCAGCAGATATCAGTCACCGTTGTCACAGATTTT
Ath_SEC10b/1-6656 AAGGGTGCTTCAATATCATCATCTCTGCAGCAGATATCAGTCACCTTTGTGACAGAGTTT
Aly_SEC10/1-6630  AAGGGTGCTTCAATATCATCATCTCTGCAGCAGATATCAGTCACCGTTGTGACGGAGTTT

Ath_SEC10a/1-6539 GTTCGATGGAATGAAGAAGCAATAACCAGATGCACATTGTTTTCATCTCAGGTTACTGAA
Ath_SEC10b/1-6656 GTTCGATGGAATGAAGAAGCAATAACCAGATGCACATTGTTTTCATCTCAGGTTACTGAA
Aly_SEC10/1-6630  GTTCGATGGAATGAAGAAGCAATAACTAGATGCACACTATTTTCATCTCAGGTTACTGAA

Ath_SEC10a/1-6539 CTTAGCAATTTATGAGAAACTTTT-CCAAAATAAGTTAGTTGCTGTGAATTTTGAGAAAA
Ath_SEC10b/1-6656 CTTAGCAATTTATGAGAAACTTTTTCCAAAATAAGTTAGTTGTTGTGTATTTTGAGAATT
Aly_SEC10/1-6630  C--AGCAATTTATGAGAATTTTTT-CCAAAATAAATTAGTTGCTGTGAATTTCTAGGAAA

Ath_SEC10a/1-6539 GATGTCGGAATAGGATATTGACAAAGAAATAATCTAAAATATTGATTTTGGCTGAATTAT
Ath_SEC10b/1-6656 GATGTCGGAATAGGATATTGACAAAGAAATGATCTACAATATTGAACTTGGCTGAATTAT
Aly_SEC10/1-6630  GATGTAGGAAGAGG-TATTGACAAAGAAATAATCTAAAATATTGATTTTGGCAGA----T

Ath_SEC10a/1-6539 CTAACAGTAAGTAAACTTTAATATCTGGGATTGCATATCTGATATTTATAATTATTTTTT
Ath_SEC10b/1-6656 CTAACAGTAAGTAAACTATAATATCTGGGATTGTATATCTGATGTATATAATTATTTCTT
Aly_SEC10/1-6630  CCGACAGTAAGTAAACTGTAATATTTGGGATTGTATATCTGATTTATATAATTATTTCTT

Ath_SEC10a/1-6539 TGTGCAGCCAGCCACACTTGCAGCCAATGTTAAAGCTATATTTACTTGCCTGCTAGACCA
Ath_SEC10b/1-6656 TGTGCAGCCAGCCACACTTGCAGCCAATGTCAAAGCTATATTTACTTGCCTGCTAGACCA
Aly_SEC10/1-6630  TGTGCAGCCAGCCACACTTGCTGCCAATGTTAAAGCTATATTTACTTGTCTGCTAGACCA

Ath_SEC10a/1-6539 GGTATGCTGTTCATGAGATTCTAGAGTCATTCATATTAATAGAGCTGATGCAATGATGAG
Ath_SEC10b/1-6656 GGTATGCTGTTCATGAGATTCTAGAGTCATTCATATTAATAGAGCTGATGCAATGATGAG
Aly_SEC10/1-6630  GGTATGTTGTTCATAAGATTCTAGAGTCTCTCACATTAATTGTGTTGATGCAGTGATGAG

Ath_SEC10a/1-6539 TTCTTGCAGGTGAGCGTATACATAACTGAGGGACTTGAACGGGCAAGGGATAGCCTGTCT
Ath_SEC10b/1-6656 TTCTTGCAGGTGAGCGTATACATAACTGAGGGACTTGAACGGGCAAGGGATAGCCTGTCT
Aly_SEC10/1-6630  TTCTTGCAGGTGAGCATATACATAACTGAAGGACTTGAACGGGCAAGGGATAGCCTGTCT

Ath_SEC10a/1-6539 GAAGCTGCAGCATTGAGGGAGAGATTTGTTTTGGG------------CAGAAGAGTAGCT
Ath_SEC10b/1-6656 GAAGCTGCAGCATTGAGGGAGAGATTTGTTTTGGGAACAAGCGTTAGCAGAAGAGTGGCT
Aly_SEC10/1-6630  GAAGCTGCAGCATTGAGGGAGAGATTTGTTTTGGGCACAAGCGTTAGCAGAAGAGTAGCT

Ath_SEC10a/1-6539 GCTGCAGCTGCTTCTGCTGTAATTCCTTCTCTTTTCTATTTCTCACTATTTGAAATGCTA
Ath_SEC10b/1-6656 GCTGCAGCTGCTTCTGCTGTAATTCCTTCTCTTCTCTCTTTCTCACTATTTGAATTGTTA
Aly_SEC10/1-6630  GCTGCAGCTGCTTCTGCTGTAATTCCTTCTCTTTTCTCTTTCTCACTATTTGAAATACTA

Ath_SEC10a/1-6539 TTGTTATGTGGAGTTAATTATAGTTTCTTTGATTGTTTCTCAGGCAGAAGCTGCTGCTGC
Ath_SEC10b/1-6656 TTGTTAGGTGGAGTTATTTATAGTTTCTTTGATTGTTTCTCAGGCAGAAGCTGCTGCTGC
Aly_SEC10/1-6630  TTGTTAGGTGGGGTTATTTATAGTTTCTTTGATTGTTTCTCAGGCAGAAGCTGCTGCTGC

Ath_SEC10a/1-6539 TGCTGGTGAAAGTAGCTTTAAATCCTTCATGGTTGCTGTGCAACGTTGCGGTAGCAGTGT
Ath_SEC10b/1-6656 TGCTGGTGAAAGTAGCTTTAAATCCTTCATGGTTGCTGTGCAACGTTGCGGTAGCAGTGT
Aly_SEC10/1-6630  TGCTGGTGAAAGTAGCTTTAAATCCTTCATGGTTGCTGTGCAGCGTTGCGGTAGCAGTGT

Ath_SEC10a/1-6539 TGCTATAGTTCAGCAGGCATGTTGGATTACTTTTATGGTTATCAGTTCGTTTCAATTA-T
Ath_SEC10b/1-6656 TGCTATAGTTCAGCAGGTATGTTGGGTTACTTTTTTGGTTATCAGTTCGTTTCAAAAAAC
Aly_SEC10/1-6630  TGCTATAGTTCAGCAGGCATGTTGGGTTACTTTTATGGTTATCAGTTGGTTTCAATTA-T

Ath_SEC10a/1-6539 TTCATCTGAGAAGGCTTCTCCTACTCAACTATTAAAGTATTCAAATAGTTTGACCCAATC
Ath_SEC10b/1-6656 TATATCTGAGAAGGCGTCTCCTACTGAACTATTGAAATATTCAAATAGTTTGATCCAATC
Aly_SEC10/1-6630  TTCATCTGAGAAGGCTTCTGCTACTCAACTATTGAAATATTCAAATAGTTTGACCCGATC

Ath_SEC10a/1-6539 TTCTACAATGAAAATTCTATA-----------------ATCATCTAATTTTCTTTTCCAG
Ath_SEC10b/1-6656 TTCTA---------------------------------ATCATCTCATTTTCTCTTCCAG
Aly_SEC10/1-6630  TTCTACTATGGAAATTCTATATTTTGACTTCTGTTCTAATCATCTAATTTTCTCTACCAG

Ath_SEC10a/1-6539 TATTTTGCAAATTCTATATCTCGGCTTCTCCTACCAGTGGATGGTGCACATGCTGCTTCA
Ath_SEC10b/1-6656 TATTTTGCAAATTCTATATCTCGTCTTCTCCTACCAGTGGATGGTGCACATGCTGCCTCA
Aly_SEC10/1-6630  TATTTTGCAAATACTATATCTCGGCTTCTCCTACCAGTGGATGGTGCACATGCTGCTTCA

Ath_SEC10a/1-6539 TGTGAAGAAATGTCAACTGCTCTGTCCAAAGCAGAGGCAGCTGCTTATAAAGGACTTCAG
Ath_SEC10b/1-6656 TGTGAAGAAATGTCAACTGCCCTGTCCAAAGCTGAGGCAGCTGCTTATAAAGGACTTCAG
Aly_SEC10/1-6630  TGTGAAGAAATGTCAACTGCTCTGTCCAAAGCAGAGGCAGCTGCTTATAAAGGACTTCAG

Ath_SEC10a/1-6539 CAGTGCATTGAAACTGTGATGGCTGAGGTTAGTTCTTTTTTGTGTACATTACAAACAGAG
Ath_SEC10b/1-6656 CAGTGCATTGAAACTGTAATGGCTGAGGTTAGTTGTTTTTTGTGTAGATTACAAACAGAT
Aly_SEC10/1-6630  CAGTGCATTGAAACTGTGATGGCTGAGGTTAGTTGCTATTTGTGTACATTACAAACAGAT

Ath_SEC10a/1-6539 CCATGAGGTTCAACCCTGAACAGGTTTAGGAGTCATGCTTAATATTTTCTTTCCCCTCAT
Ath_SEC10b/1-6656 CCATGAGGTTCAACCCTGAACAGGTTTAGGGTTCATGCGTATTATTTTTTTTCGACTCAT
Aly_SEC10/1-6630  ACATGAGGTTCAACGCTGAACAGGTTTAGGAGTCATGCTTATTATTTTCTTTCGACTCAT

Ath_SEC10a/1-6539 TTTAAGGACTCTAATATGGTCTTTTTCAGGTTGATAGGCTACTTTCATCTGAGCAGAAGT
Ath_SEC10b/1-6656 TTTAAGGACTCTGATATGGTCTTTTTCAGGTTGATAGGCTACTTTCATCTGAGCAGAAGT
Aly_SEC10/1-6630  TTTAAGGACTCTGAAATGGTCTTTTTCAGGTTGATAGGCTACTTTCATCTGAGCAGAAGT

Ath_SEC10a/1-6539 CTACTGATTATAGATCAACTGATGATGGAATTGCTTCTGACCACCGTCCAACAAATGCCT
Ath_SEC10b/1-6656 CTACCGATTATAGATCACCTGATGATGGAATTGCTTCTGACCACCGCCCAACAAATGCCT
Aly_SEC10/1-6630  CTACCGATTATAGATCACCTGATGATGGAATTGCTTCTGACCACCGCCCAACAAATGCCT

Ath_SEC10a/1-6539 GCATAAGGTT-----------------------------------AAAGGCTTCACCTTT
Ath_SEC10b/1-6656 GCATAAGGTTTGTCTAGCTGAGACTCTACCTTCCGCTAATTGGTTGAAAGCTTCACCTTT
Aly_SEC10/1-6630  GCATAAGGTTTGTCTCGCTGAGACTTTACCTTCTA-TAATTGGTTGAAGGCTTCACCTTT

Ath_SEC10a/1-6539 TTTTTTTTTTAGTTTGATAAGCCAGAAGTGCTTATCTGTAGTTATACTTAGTAGATTTCT
Ath_SEC10b/1-6656 TCTATTTTTCAGTTTGATAAGCTAGAAGTGCTTATCCGTAGT-ATACTTAGTAGGTTTCT
Aly_SEC10/1-6630  TTTATTTTTTAGTTTGATAAGCCAGAAGTGCTTATTTGTAGT-GTACTTAGTAGGTTTCT

Ath_SEC10a/1-6539 GAACCATTTTACAAAATATCTATTGATCACGTCTCAACACTGTGCTATTCTTTTATCT--
Ath_SEC10b/1-6656 GAACCATTTTACAAAATATCTATTGATCACGTCTAAACGCTGTGCTCTTCTTTTGTTTTT
Aly_SEC10/1-6630  GAACCATTTTACGAAATATCTATTGATCACATCTCAACAATGTGCTCTTCTTTTATCTGT

Ath_SEC10a/1-6539 --------------------------GATTTTT--------TCTCTTGTTTAGGGTCGTG
Ath_SEC10b/1-6656 TCCTGTAAAGAACTTG---TTACTTTAATTTCTATTCCCACTCTCTTGTTTAGGGTTGTG
Aly_SEC10/1-6630  TTTTTTTTTTCTAATGAACTTGCTTCAATTTCTACTCCCACTCTCTTGTTTAGGGTCGTG

Ath_SEC10a/1-6539 GCTTATCTTTCCCGGGTACTTGAGTCTGCTTTCACTGCCTTGGAAGGTCTTAATAAGCAA
Ath_SEC10b/1-6656 GCTTATCTTTCTCGGGTACTTGAGTCTGCTTTCACTGCCTTGGAAGGTCTTAATAAGCAA
Aly_SEC10/1-6630  GCTTATCTTTCCCGGGTACTTGAGTCTGCCTTCACTGCCTTGGAAGGTCTTAATAAGCAA

Ath_SEC10a/1-6539 GCCTTCCTGACTGAACTGGTATGATTTCTTTCTCACCACAGATTTCGTTAAGCCTTTTGG
Ath_SEC10b/1-6656 GCCTTCCTGACTGAACTGGTATGGTTT--TTCTCACCAAAGATTTCGTTAAGCCTTTTG-
Aly_SEC10/1-6630  GCCTTCCTGACTGAACTGGTATGATTT--GTCTCACCAAAGATTTCGTTAAGCCTTTTGG

Ath_SEC10a/1-6539 TTACTATTTGATCTGTTCGAAGTATTTATTCGCCCTGGCCTTTGCTTTTT--ATTGCTTT
Ath_SEC10b/1-6656 TTACTATTTTATCTGTTCGAAGTGCTTATTCTCCCTGGCCTTTGCTTTTTTTATTGCTTT
Aly_SEC10/1-6630  TTACTATTTTATCTATTCGAAGTGCTTATTCTCCTTGGCCTTTGCTTTTT--ATTGCTTT

Ath_SEC10a/1-6539 GTCCAACGACGGATTAGAGAAGAA-AAAGAAACATTCTAAGCTTAAGTTCCTGTGTGATA
Ath_SEC10b/1-6656 GTCCAATCACGGACTAGAGAAGAAGAAAAAAACATTCTAAGCTTAAGTTCCTGTGCGATA
Aly_SEC10/1-6630  GTCCATTGACGGACTAGAGAAGAA-AAAAATAGATTCTAAGCTTAAGTTCCTGTGTGATA

Ath_SEC10a/1-6539 ACTTCGACTTTTCCATATACTGCCATCTTTTTGCCTATGAAATGGCAGTCTTTAACAAAT
Ath_SEC10b/1-6656 TTTTCGACTTTTCCATATACTGCTATCTTTTCGCCTAT-----------CTATAACAATT
Aly_SEC10/1-6630  TCTTCGACTTTTCCATATACTGCTATCTTTTCCCCTGT-AGATGGCAGTCTATAATGATT

Ath_SEC10a/1-6539 GAATGATCCAATTAAAAAGCAACTCAATCTTGTTTTCCACTACTGTGGTGACTTC-----
Ath_SEC10b/1-6656 G--TGGTGGCTTCAAAATAATAGTTAAAA-------------------------------
Aly_SEC10/1-6630  GAATGATCCAATTAAAAACCAACTCAATCTTGTTTTCCACCGCTGTGGTGGCTTTGAATG

Ath_SEC10a/1-6539 -------AAAATAAATAGTT---AAAAAAAATAATTTATAATTTATGCATCATATAGAGA
Ath_SEC10b/1-6656 -------AGAATAAATGAT----AATCTCTGCATCATATGAATGGTGCATCATATAGAGA
Aly_SEC10/1-6630  AATAGTTAAAAAGAATAATTTATAATTTCTGCATCATATGAATGATGCTATATATCGAGA

Ath_SEC10a/1-6539 AGGATGAGGATTTGAATTAAGTTTT-CTTTATCAT------TTTCAGGGAAATAGGTTAG
Ath_SEC10b/1-6656 AGGATGAGGATTTGAATTAAGTTTTGCTTTATTCTCCATTATTTCAGGGAAATAGGTTAG
Aly_SEC10/1-6630  AGGATGAGGATTTGAATTAAGTTTT-CTTTATTAT------TTTCAGGGAAATAGGTTAG

Ath_SEC10a/1-6539 AAAAACTGCTACTAACACACTGGCAGAAGTTCACTTTCAATCCCAGGTATGATTTCAGCT
Ath_SEC10b/1-6656 AAAAACTGCTACTAACACACTGGCAGAAGTTCACTTTCAATCCCAGGTATGATTTCAGCT
Aly_SEC10/1-6630  AAAAACTGCTACTAACACACTGGCAGAAGTTCACTTTCAATCCCAGGTATGATTTCAGCT

Ath_SEC10a/1-6539 CTTTGTATGTTTTCTCTTTTCCTTACTAAAATCGCATCTGCAGAATAACCG-AAAATGAG
Ath_SEC10b/1-6656 CTTTGTATGTTTTCTCTTTTCCTTACTAAAATCACATCTGCAGAATAACCG-AAAATGAG
Aly_SEC10/1-6630  TTTTGTATGTTTTCTCTTTTCCTTGCCAAAATCACATCTGCAGAATAACCGTAAAATCAG

Ath_SEC10a/1-6539 ATTCAGGGCCCTAATAAATCAAACATAGATAACCATTCCAAATTTGCTATCTCTGAGTTT
Ath_SEC10b/1-6656 ATTCAGGGCCCTAATAAATCAAACATAGATAACCATTCCAAATTTGCTATCTCTGAGTTT
Aly_SEC10/1-6630  ATTCAGGGCCCTAATAAACCAAACATAGAGAACCATGCCAAATTTGCTATCTCTGATTTT

Ath_SEC10a/1-6539 TCACTCTGATCTGACATGAATGCAATGTTTGAT----TCGCACCTCTTGGTATAAATGTT
Ath_SEC10b/1-6656 TCACTCTGATCTGACATGAATGCAATGTTTGAT----TCGCACCTCTTGGTATAAATGTT
Aly_SEC10/1-6630  TCACTCTGATCTGACATGAATGCAATGTTTGACGTAGTCGCACCTCTTGGTATAAATGTT

Ath_SEC10a/1-6539 TTGTCGGATCAAATCAAA-GTCTTGACCACATTAAATAAAAGATCCATTGCAAAATTAGG
Ath_SEC10b/1-6656 TTGTCGGATCAAATCAAA-GTCTTGACCACATTAAATAAAAGATCCATTGCAAAATTAGG
Aly_SEC10/1-6630  TTGTCGGATCAAATCAAAAGTCTTGACCACATTGAATAAACGATCC-TTGCAAAATTAGG

Ath_SEC10a/1-6539 TCTGAGTGAATAAACCTTGGTTCTGTTTTTATGATTACTAACACTTGGGTTGACAGTGGA
Ath_SEC10b/1-6656 TCTGAGTGAATAAACCTTGGTTCTGTTTTTATGATTACTAACACTTGGGTTGACAGTGGA
Aly_SEC10/1-6630  TCTGTGTGAATAAACCTTGGTTCTGTTAT-ATGATTACTAACACTTGGGTTGACAGTGGA

Ath_SEC10a/1-6539 GGACTGCGGCTGAAGCGTGACTTAAACGAGTATGTAGGATTTGTTAAAAGCTTCGGTGCT
Ath_SEC10b/1-6656 GGACTGCGGCTGAAGCGTGACTTAAACGAGTATGTAGGATTTGTTAAAAGCTTCGGTGCT
Aly_SEC10/1-6630  GGACTGCGGCTGAAGCGTGACTTAAACGAGTATGTAGGATTTGTTAAAAGCTTTGGTGCT

Ath_SEC10a/1-6539 CCATCTGTGGATGAGAAATTTGAGCTTCTGGGAATGTAAATAACAATCTTGAGACTCTCT
Ath_SEC10b/1-6656 CCATCTGTGGATGAGAAATTTGAGCTTCTGGGAATGTAAATAACAATCTTGAGACTCTCT
Aly_SEC10/1-6630  CCATCTGTGGATGAGAAATTTGAGCTTCTGGGAATGTAAAGAACATTCTTTAGACTCTCT

Ath_SEC10a/1-6539 TGTCACTTTAATTCTTCTTCTTCTTATTATTATTTATTGTAATCACTTTT---------T
Ath_SEC10b/1-6656 TGTCACTTTAATTCTTCTTCTTCTTATTATTATTTATTGTAATCACTTTT---------T
Aly_SEC10/1-6630  TGTCACTTTAATTCTTCTTCTTATTATTATTATT-ATTGTAATAACTTGTAATCACTTGT

Ath_SEC10a/1-6539 GTGAGTGCAGAATAGCGAATGTTTTCATAGTTGCTCCAGATAGTCTGCCAACATTGTTCG
Ath_SEC10b/1-6656 GTGAGTGCAGAATAGCGAATGTTTTCATAGTTGCTCCAGATAGTCTGCCAACATTGTTCG
Aly_SEC10/1-6630  GTGAGTGCAGAATCGCGAATGTTTTCATCGTCGCTCCAGATAGTCTGCCGACTTTGTTCG

Ath_SEC10a/1-6539 AGGGAAGTCCAAGCATTCGCAAAGACGCACAAAGGTAAGAATAGAAAGAGATTATAAAGG
Ath_SEC10b/1-6656 AGGGAAGTCCAAGCATTCGCAAAGACGCACAAAGGTAAGAATAGAAAGAGATTATAAAGG
Aly_SEC10/1-6630  AGGGAAGTCCAAGCATTCGCAAAGACGCGCAAAGGTAAGAAGAGAAAGAGATTATTAAAG

Ath_SEC10a/1-6539 ATAAAATAGAAAGAATAAAAATGATGAAATAAAGAGT-----------------------
Ath_SEC10b/1-6656 ATAAAATAGAAAGAATAAAAATGATGAAATAAAGAGT-----------------------
Aly_SEC10/1-6630  ATAAAATAGAAAAAA--AAAATGATGAAATAGAGAGAGAGTCGAAAAGGAATAATATGTA

Ath_SEC10a/1-6539 --TGAGAATAATGTGCAGGTTTATTCAACTGAGGGAGGACTATAAGAGTGCGAAGCTGGC
Ath_SEC10b/1-6656 --TGAGAATAATGTGCAGGTTTATTCAACTGAGGGAGGACTATAAGAGTGCGAAGCTGGC
Aly_SEC10/1-6630  AATGAAAATAATGTGCAGGTTTATTCAACTTCGGGAGGACTATAAGAGTGCGAAGCTGGC

Ath_SEC10a/1-6539 AACAAAACTCAGCTCCTTGTGGCCAAGCTTGAGCTGATCTC-TCAATGTTTAAAGAACAC
Ath_SEC10b/1-6656 AACAAAACTCAGCTCCTTGTGGCCAAGCTTGAGCTGATCTC-TCAATGTTTAAAGAACAC
Aly_SEC10/1-6630  AACAAAACTCAGCTCCTTGTGGCCAAGCTTGAGCTGATCTCATCAATGTTTAAAGA-CAC

Ath_SEC10a/1-6539 ACTTGAACCAGTCAGTCAGTGCCACCACCAGATATATATTATTTTATGTATATACCATGA
Ath_SEC10b/1-6656 ACTTGAACCAGTCAGTCAGTGCCACCACCAGATATATATTATTTTATGTATATACCATGA
Aly_SEC10/1-6630  TCTTGAACCA--CCACCAGT-CAGTCAGTATAT---TATTTACGTATGTATATACT-TAA

Ath_SEC10a/1-6539 AATCTTGCCTCCTCTCTTCATTCTGATTC---------CTTTATT-GTTTTTACTTTTTC
Ath_SEC10b/1-6656 AATCTTGCCTCCTCTCTTCATTCTGAATCGTTATGGGTCTTAATTTGTGTTTTCTTTTTC
Aly_SEC10/1-6630  AAATCAGTCCACTCTCTTCCTTTATTTTTTTAAC---TCTTCAT--ATTTTGAAATTTTC

Ath_SEC10a/1-6539 -----------------ATATTTGTGAATTTCCACTTC--------------------TC
Ath_SEC10b/1-6656 GCTTGAGACAGTGACCAATATATTTGAGATATCGTTTTGGTCCAAAAAATTAAAATATTT
Aly_SEC10/1-6630  ACTTGTG-TATTACGTTATGGGTCTTAATTTGTGTTTTGA---GAGTGACCAATATATTT

Ath_SEC10a/1-6539 TGTATTA--CGTTATGGGTCTTAATTTATTTGTTTGTTTTTTCGCT-CGGGACAGTGACC
Ath_SEC10b/1-6656 GAGATGT--CGTTATGAGTCTCAAGACAGATGTTTTACTTTCTGCA-TAAAAATTGGAAA
Aly_SEC10/1-6630  GAGATATATCGTTATGAGTCTTATTGCAGATGTTGTTTTACTTTCGGCATAAATTGGAAA

Ath_SEC10a/1-6539 AATGTA---TAAGAGATACTTTAAC-------------------ACTAATTCAATTAAAT
Ath_SEC10b/1-6656 GATGCAAAATAGGAGAAAATAAAAG--------------AAGTAACTAACTTAAATTAAC
Aly_SEC10/1-6630  GTTTCAAAATAGGAGAAAATAAAACTACTATAATGAAAGAAGTAACTAACTTAATAATAC

Ath_SEC10a/1-6539 A------AAGCTATGCAAAGCC----------ATTAAAACATCATTGAGCATATTTGACA
Ath_SEC10b/1-6656 ACTGTAAAAGTTATGCAAAGCCATT---AGCCATTAAAACATCCTTGCGCCTCGTTGATC
Aly_SEC10/1-6630  TGTAAATCAATAAAATAAAGTTATGCGAAGCCATTAAAACATTCTTGAGCTT--TTGAAC

Ath_SEC10a/1-6539 ACGATGCTGCT---------AAAAATAAAGAGTA--AAAGAATTTGAAAATGTTACAATT
Ath_SEC10b/1-6656 ACGATGCTGC---------AAAAAAAAAAAGGGAGTAAAGAATTTGAAAATGTTACAAAT
Aly_SEC10/1-6630  ACGATGCTGCTAAACGCAAAAAAAAAAAAAAAAAAAAAAAAAAAAAAAAAAGGAACAAAA

Ath_SEC10a/1-6539 AAACCGCTCTCTCTC-----------------TCTCTATCTATCTGTTCGTTCGAAATTC
Ath_SEC10b/1-6656 AAACGGACCGCTCTC-----------------TCTCTCTCT----GTTCGTTTGAAATTC
Aly_SEC10/1-6630  GAAGTAAAGAATTTGAAAATGTTACAATGAAACCGCTCTCTGTGTGTTCGTTTGAAGTTC

Ath_SEC10a/1-6539 TGCATACCCTAAATCGCAGCAGATTCGTTCTCTTCGTCTTCCTTTTAGATCTCATTTTAG
Ath_SEC10b/1-6656 TGCATACCCTAAATCGCAGCAGATTCGTTCTCTTCGTCTTCCGTTTAGA-----------
Aly_SEC10/1-6630  CGCAGACCCTAAATCGCGGCAGATTCGTTCTCTTCGTCTTCCTTTTAGATCTCAATTTAG

Ath_SEC10a/1-6539 AGCAGAGTCCTTGCT-GTTTCTCTATCATCACTCTCTTCTTCTTAGTTTCTGCCAACTCT
Ath_SEC10b/1-6656 -GCAGAGTCCTTGCT-GTTTCTCTATCATCACTCTCTTCTTCTTAATTTCTGCCAACTCT
Aly_SEC10/1-6630  AGCAG--TCCTTGCTTGTTTCT--------------------------------------

Ath_SEC10a/1-6539 TTTGGGGATTTTGGT----GGGGAAATTGTATCGCTGTTGATTTGGAGTTTCTCTATCCG
Ath_SEC10b/1-6656 TTTGGGGATTTTGGTTGGTGGGGAAATTGTTTAGCTGTTGATTTGGAGTTTCTCTATCCG
Aly_SEC10/1-6630  ------------------------------------------------------------

Ath_SEC10a/1-6539 CTCATCGGCATCTTGTGAGTCTAATCTT
Ath_SEC10b/1-6656 CTCATCGGCATCTTGTGAGTCTAATCTT
Aly_SEC10/1-6630  ----------------------------
